# Supplementary material for: Plant litter chemistry and associated changes in microbial decomposition under drought
Source: mBio. 2026 Apr 29;17(6):e00438-26. doi: 10.1128/mbio.00438-26 (PMC13251422; doi:10.1128/mbio.00438-26)
Supplement: File S1 — FTIR raw peak heights per wavelength. [file mbio.00438-26-s0001.xlsx]

## Sheet: ftir
wavelength	t0-14	t0-18	t0-20	t0-22	t0-25	t0-27	t0-32	t0-35	t0-4	t0-45	t0-46	t0-47	t0-48	t0-5	t0-7	t0-8	t3-14	t3-18	t3-20	t3-22	t3-25	t3-27	t3-32	t3-35	t3-4	t3-45	t3-46	t3-47	t3-48	t3-5	t3-7	t3-8	t5-14	t5-18	t5-20	t5-22	t5-25	t5-27	t5-32	t5-35	t5-4	t5-45	t5-46	t5-47	t5-48	t5-5	t5-7	t5-8	t6-14
900.594	0.0672125	0.0894918	0.0311008	0.0133612	0.0689661	0.0321178	0.0283042	0.0544105	0.0505199	0.0564289	0.0903877	0.0532071	0.0541337	0.0275165	0.0213517	0.0493769	0.0923826	0.059898	0.0860798	0.0164559	0.0510234	0.104315	0.0563918	0.105585	0.0643575	0.0882469	0.103378	0.0221463	0.0930728	0.0395888	0.104062	0.0822529	0.0455531	0.0881655	0.0997722	0.114106	0.12038	0.130699	0.11034	0.0902146	0.129467	0.0803847	0.0963599	0.108672	0.0622615	0.0769022	0.0890733	0.0901211	0.106094
902.522	0.0660804	0.0881715	0.0308462	0.0130845	0.0692726	0.0326294	0.0284401	0.0546274	0.0501933	0.0573013	0.0907373	0.0534549	0.0548665	0.0273036	0.0211759	0.0490931	0.0910052	0.0595672	0.0856798	0.0162889	0.0513728	0.10499	0.056849	0.106232	0.0635925	0.0884398	0.103733	0.0222763	0.0938421	0.0395531	0.101658	0.0817322	0.0451058	0.0877332	0.10051	0.113717	0.121597	0.131027	0.110458	0.0911585	0.128672	0.0805252	0.0973015	0.109081	0.0627183	0.0766877	0.088007	0.0897237	0.105329
904.451	0.064676	0.0866964	0.0304399	0.0127821	0.0696415	0.0330926	0.0286116	0.0549217	0.0498062	0.0580907	0.0912952	0.0537944	0.0556139	0.0270811	0.021031	0.0486832	0.0893566	0.0591391	0.0852298	0.0160734	0.0517454	0.106212	0.0573384	0.10691	0.0627198	0.089117	0.104162	0.0224174	0.0948991	0.0396826	0.0988854	0.0809947	0.0447064	0.0872061	0.101267	0.113425	0.123026	0.131911	0.110661	0.0921248	0.127881	0.0807191	0.098115	0.109417	0.0632263	0.076644	0.0868201	0.0893869	0.104615
906.379	0.0632117	0.0853269	0.0301324	0.012502	0.0700567	0.0333284	0.0287862	0.0552783	0.0494641	0.0585512	0.0920099	0.054201	0.0562477	0.0269178	0.0209414	0.0482432	0.0876823	0.058723	0.084917	0.015849	0.0521258	0.107405	0.0577808	0.107779	0.0617293	0.0899542	0.104892	0.0225344	0.0960088	0.0399341	0.0964331	0.0805513	0.0445228	0.0867583	0.102022	0.113298	0.12448	0.133186	0.111042	0.0929905	0.127311	0.081006	0.099232	0.109921	0.0637787	0.0766326	0.0857605	0.0891925	0.104175
908.308	0.0618507	0.0842205	0.0300913	0.0122791	0.0705001	0.0333377	0.0289442	0.0556612	0.0492132	0.0586762	0.0927636	0.0546222	0.0567433	0.0268593	0.020903	0.0478366	0.0861676	0.0583916	0.0847982	0.0156372	0.052478	0.108234	0.0581496	0.108763	0.0610064	0.0909063	0.105742	0.0226054	0.096537	0.0401324	0.0946512	0.0803617	0.0443614	0.0864614	0.102752	0.11319	0.125733	0.134389	0.111592	0.0940491	0.127037	0.0813638	0.100502	0.11066	0.0643226	0.0766837	0.0850031	0.0889887	0.103773
910.236	0.0606791	0.0834293	0.0302022	0.0121222	0.0709708	0.033269	0.0290955	0.0560457	0.0490704	0.0586956	0.0934658	0.0550212	0.0571704	0.0269119	0.0208981	0.047492	0.0848984	0.0581795	0.0848353	0.0154376	0.0527649	0.109195	0.0584652	0.109826	0.0604731	0.0917139	0.10639	0.0226373	0.0968093	0.0403338	0.0935765	0.0803976	0.0442771	0.0863024	0.103398	0.113449	0.126586	0.135719	0.11208	0.0948989	0.127297	0.0817279	0.101477	0.111368	0.06478	0.0767731	0.0849409	0.088784	0.1038
912.165	0.0597206	0.0829547	0.0302642	0.0120218	0.0714822	0.0332626	0.0292659	0.0564387	0.049067	0.0588572	0.0941127	0.0553975	0.057592	0.0270569	0.0209144	0.0472291	0.0838808	0.0580953	0.0849937	0.0152519	0.0529871	0.110294	0.0587658	0.110673	0.059973	0.0922929	0.107195	0.0226575	0.0973806	0.040418	0.0930798	0.0806547	0.0441863	0.0862798	0.103898	0.113834	0.127229	0.136602	0.112647	0.0954718	0.127591	0.0820697	0.102148	0.111925	0.0651281	0.0770448	0.0850946	0.0888666	0.104265
914.093	0.0589883	0.0827886	0.0304312	0.0119692	0.0720292	0.0333707	0.0294664	0.0568612	0.0492374	0.0592604	0.0947402	0.0557583	0.0580075	0.0272753	0.0209485	0.0470776	0.0831226	0.0581446	0.0852743	0.0151063	0.0531852	0.111303	0.0590825	0.111582	0.0600982	0.092845	0.108025	0.0226999	0.0981976	0.0407334	0.0927563	0.0812086	0.0444538	0.0864403	0.104271	0.114445	0.127699	0.137175	0.113564	0.0960438	0.127997	0.0824083	0.102769	0.112558	0.065409	0.0772757	0.0852396	0.089176	0.104763
916.022	0.0585267	0.0829171	0.0305545	0.0119617	0.072561	0.0335973	0.0296774	0.0572942	0.0495808	0.0598698	0.0953511	0.0560991	0.0583856	0.0275606	0.0210046	0.0470716	0.0826837	0.0583496	0.085688	0.0150373	0.0533969	0.112145	0.0594215	0.11243	0.0604941	0.0931184	0.108702	0.0227833	0.0988637	0.041152	0.0926895	0.0821294	0.0450174	0.0868353	0.104599	0.115439	0.127853	0.137917	0.114334	0.096534	0.128888	0.08275	0.103504	0.113067	0.0656596	0.0774251	0.0855288	0.0897064	0.105213
917.95	0.058393	0.0833172	0.0305066	0.0119979	0.0730182	0.0339599	0.0298681	0.057673	0.0500654	0.0606395	0.095932	0.0564347	0.0587368	0.0279146	0.0210941	0.0472351	0.0826367	0.0587439	0.0862544	0.0150553	0.0536346	0.112796	0.0597842	0.112969	0.0606597	0.0931799	0.1095	0.0229015	0.0995377	0.0412664	0.0929453	0.0830711	0.0454308	0.0874831	0.104923	0.116535	0.12815	0.138702	0.11489	0.0970183	0.1299	0.0830735	0.104014	0.113542	0.0658831	0.0776546	0.0860294	0.0901749	0.10557
919.879	0.0585997	0.0839625	0.0306028	0.0120737	0.0734039	0.0344976	0.0300272	0.0579638	0.0506672	0.0616132	0.0965147	0.0568138	0.0591486	0.0283364	0.0212257	0.0475689	0.0829978	0.0593429	0.0870082	0.0151337	0.0539131	0.112986	0.0602017	0.11349	0.0611241	0.0933976	0.110125	0.0230365	0.100162	0.041148	0.0932313	0.0837154	0.0458882	0.0883726	0.105245	0.117309	0.128607	0.139626	0.115343	0.0975314	0.130978	0.0833829	0.10445	0.113997	0.0660867	0.0778416	0.0864178	0.0909456	0.106097
921.807	0.0590935	0.084826	0.0308453	0.0121869	0.0737851	0.0352082	0.0301699	0.058214	0.051374	0.0628438	0.0971588	0.0572678	0.0597107	0.0288123	0.0213902	0.048045	0.0837179	0.0601186	0.0879639	0.0152386	0.0542532	0.112905	0.0607135	0.114337	0.061897	0.0935995	0.110842	0.0231781	0.101014	0.0411615	0.0937914	0.08465	0.0463812	0.0894664	0.105609	0.118207	0.128986	0.140363	0.115978	0.0978174	0.132478	0.0837225	0.10497	0.114466	0.0662954	0.0778941	0.0869843	0.0920768	0.107
923.736	0.0598018	0.0858775	0.0309451	0.0123391	0.0742069	0.035943	0.0303168	0.0584805	0.0521603	0.0641453	0.0978681	0.0577673	0.0603687	0.0293185	0.0215729	0.0486174	0.0847255	0.0610166	0.0890902	0.0153595	0.0546313	0.113224	0.0612852	0.115105	0.0628014	0.093752	0.111832	0.0233158	0.102287	0.0412225	0.0946233	0.0860416	0.0469644	0.0907046	0.106098	0.119618	0.129411	0.140953	0.116638	0.0980486	0.134128	0.0841292	0.105111	0.114926	0.0665292	0.0779443	0.0880302	0.0932859	0.107788
925.664	0.0606796	0.0870889	0.0311116	0.012528	0.074647	0.0364065	0.0304788	0.0587554	0.0529925	0.0650373	0.0985933	0.0582723	0.0609002	0.0298375	0.0217873	0.0492509	0.0859577	0.0619929	0.0903519	0.0155068	0.0549668	0.11389	0.0618006	0.115963	0.0638275	0.0940648	0.112839	0.0234266	0.103128	0.0415328	0.0954903	0.0875371	0.0474763	0.0920372	0.106754	0.121253	0.129985	0.141812	0.117348	0.0985674	0.135925	0.0846123	0.105319	0.115446	0.066813	0.0781794	0.0890957	0.0945281	0.108642
927.592	0.0617034	0.0884394	0.0315011	0.0127411	0.0750888	0.0363833	0.0306613	0.0590282	0.0538599	0.0651596	0.0993402	0.0587997	0.0611387	0.0303687	0.0220747	0.0499364	0.0873668	0.0630265	0.0917456	0.015694	0.0552096	0.114307	0.0621877	0.116916	0.0647801	0.0947704	0.113782	0.0235003	0.103371	0.0419829	0.0964884	0.0891677	0.0480116	0.093452	0.107556	0.123046	0.130781	0.142917	0.118326	0.0992488	0.137944	0.0851886	0.105954	0.116161	0.067198	0.0786617	0.0899287	0.0957502	0.109593
929.521	0.0628453	0.0899013	0.032062	0.012963	0.0756088	0.0360072	0.0308789	0.0593923	0.0547737	0.0647529	0.100228	0.0594063	0.0612223	0.0309183	0.022462	0.0506747	0.088932	0.064101	0.0932648	0.0159247	0.0554314	0.114776	0.062534	0.117748	0.0659034	0.0957268	0.115165	0.0235814	0.103603	0.0422718	0.0978519	0.0908211	0.0487718	0.0949567	0.108494	0.125025	0.131885	0.144477	0.119406	0.100021	0.14005	0.085895	0.106754	0.117157	0.0677293	0.0794386	0.0909928	0.0971781	0.110482
931.45	0.0640716	0.0914176	0.0325008	0.0131871	0.0763329	0.0356926	0.031155	0.0599873	0.0557291	0.0644996	0.101397	0.0601159	0.061499	0.0314818	0.0229389	0.0514496	0.0906528	0.0651901	0.0948592	0.0161873	0.0557689	0.116054	0.0630136	0.118704	0.0670911	0.0968483	0.116886	0.0237413	0.104328	0.0426288	0.0994026	0.0923363	0.0496453	0.0965386	0.109584	0.126994	0.132992	0.146286	0.120669	0.100908	0.142171	0.0867479	0.107909	0.118225	0.0683936	0.080359	0.0925458	0.0986916	0.111682
933.378	0.0653821	0.0929372	0.0329254	0.0134195	0.0773097	0.0357485	0.0315063	0.0608231	0.0567088	0.0648494	0.102886	0.0609092	0.0621591	0.0320515	0.0234884	0.0522413	0.0925432	0.066284	0.0964885	0.0164583	0.0562847	0.117999	0.0637144	0.120105	0.0685717	0.0982168	0.118729	0.023997	0.105725	0.0431846	0.101095	0.0939178	0.0505507	0.098186	0.110812	0.128924	0.134177	0.148192	0.122149	0.102058	0.144557	0.0877281	0.109198	0.119686	0.069144	0.0814067	0.0943732	0.100234	0.113203
935.306	0.0668389	0.094494	0.0335367	0.0136725	0.0784703	0.0361513	0.0319323	0.061748	0.0577236	0.0656986	0.104637	0.0617746	0.0630692	0.0326383	0.0241213	0.053064	0.094642	0.0674179	0.0981889	0.0167244	0.0569265	0.119944	0.0645866	0.12197	0.0702471	0.0997119	0.120914	0.0242886	0.107515	0.0437568	0.103286	0.095763	0.0516146	0.0999351	0.112147	0.131132	0.13568	0.150442	0.123961	0.103582	0.14709	0.088819	0.110612	0.121274	0.0699666	0.0825408	0.0963554	0.101948	0.114962
937.235	0.0685364	0.0962192	0.0341657	0.0139581	0.0797225	0.0367526	0.0324187	0.0626273	0.058814	0.0667904	0.106582	0.0627261	0.0640205	0.0332658	0.0248587	0.0539647	0.0970185	0.0686495	0.10003	0.0170013	0.0576289	0.121761	0.0655562	0.123929	0.0720002	0.101533	0.123135	0.0245609	0.109184	0.0444006	0.106114	0.0977082	0.052652	0.101845	0.113604	0.13365	0.13739	0.152839	0.126158	0.105317	0.149717	0.0900249	0.111998	0.122715	0.070873	0.0835365	0.0985701	0.103886	0.117279
939.163	0.0705381	0.0982518	0.0348485	0.0142836	0.0810482	0.0375653	0.0329525	0.0634974	0.0600053	0.0681604	0.108688	0.0637731	0.0650157	0.033942	0.0256943	0.054978	0.0997366	0.0700141	0.102035	0.0173203	0.0584007	0.123544	0.0666251	0.125618	0.0739893	0.103691	0.125287	0.0248387	0.110717	0.0449376	0.109483	0.0995289	0.0535707	0.103934	0.115234	0.136185	0.138852	0.155206	0.128201	0.106886	0.152812	0.0913451	0.113211	0.1244	0.0718468	0.0846432	0.101018	0.105862	0.120188
941.092	0.0728454	0.100651	0.035621	0.014648	0.0824905	0.0386828	0.0335319	0.0645031	0.0612976	0.0699583	0.110941	0.0649107	0.0661965	0.03465	0.0265961	0.0561042	0.102806	0.0715163	0.104206	0.017693	0.059283	0.125869	0.0678294	0.127462	0.0762474	0.105987	0.127912	0.0251882	0.112688	0.0455891	0.113511	0.10171	0.0546146	0.106176	0.117034	0.13882	0.140237	0.15783	0.13038	0.108535	0.156446	0.0927619	0.11469	0.126257	0.0728568	0.0861173	0.103743	0.10783	0.123451
943.02	0.0754235	0.103403	0.0363951	0.0150441	0.0840776	0.0399994	0.0341621	0.06573	0.0627034	0.0720099	0.113308	0.0661315	0.0675761	0.0353717	0.0275357	0.0573369	0.106192	0.0731534	0.106597	0.0181072	0.0602624	0.128851	0.0691401	0.129638	0.0788162	0.107934	0.131041	0.0256269	0.115436	0.0462617	0.118101	0.104167	0.0559215	0.10856	0.118933	0.141884	0.141894	0.160583	0.132884	0.110363	0.16033	0.0942659	0.116394	0.128123	0.0739126	0.0874644	0.106795	0.110038	0.126928
944.949	0.0782328	0.106473	0.037361	0.0154676	0.0857871	0.0412168	0.0348415	0.0671432	0.0642459	0.073865	0.115729	0.0674119	0.0689994	0.0361015	0.0284866	0.0586848	0.109859	0.0749202	0.109283	0.0185551	0.0612726	0.132044	0.0704526	0.131958	0.0818454	0.109609	0.134128	0.0261092	0.118405	0.0470509	0.12332	0.106854	0.0571936	0.111083	0.120872	0.145295	0.143817	0.163335	0.135508	0.112359	0.16433	0.0958551	0.118156	0.130195	0.075047	0.0889575	0.110007	0.112658	0.130738
946.877	0.0812272	0.109814	0.0383321	0.0159236	0.0875811	0.0421672	0.0355594	0.068663	0.0659107	0.0752976	0.118127	0.0687006	0.0703655	0.0368412	0.029399	0.060157	0.113776	0.0767999	0.112267	0.0190493	0.062271	0.134983	0.0716753	0.134325	0.0850006	0.111345	0.137087	0.0265936	0.120764	0.0477571	0.128885	0.109384	0.0583619	0.113727	0.122826	0.148654	0.145861	0.166279	0.138251	0.114492	0.16855	0.0975078	0.11983	0.132438	0.0762479	0.0907643	0.113251	0.115595	0.13477
948.806	0.0843512	0.113367	0.0392771	0.016416	0.0894487	0.0429953	0.0363055	0.0702461	0.0676414	0.0765484	0.120444	0.0699663	0.0717613	0.0375926	0.0302	0.0617471	0.117901	0.0787812	0.115503	0.0196012	0.0632809	0.137752	0.0728104	0.136797	0.0879812	0.113387	0.140251	0.0270851	0.122877	0.0484848	0.134815	0.111852	0.0597212	0.116481	0.124748	0.152133	0.148215	0.16943	0.14099	0.116626	0.172959	0.0991873	0.121694	0.135033	0.0774679	0.0927275	0.11659	0.118563	0.138836
950.734	0.0875688	0.117072	0.0402513	0.0169365	0.0913887	0.0439627	0.0370693	0.0718871	0.0694011	0.0780069	0.122656	0.0712413	0.0733243	0.0383578	0.0308306	0.0634479	0.122199	0.0808815	0.118994	0.0202011	0.0643493	0.14087	0.0739273	0.139561	0.0911079	0.115555	0.143571	0.0276047	0.125673	0.0494298	0.140946	0.114756	0.0612461	0.119381	0.126577	0.155892	0.150604	0.172549	0.143776	0.118818	0.177682	0.100873	0.123729	0.137775	0.0786919	0.0947122	0.119844	0.121518	0.142755
952.663	0.0908795	0.120884	0.0410676	0.0174708	0.093339	0.0451294	0.037817	0.0735457	0.0711966	0.0797399	0.124717	0.0725604	0.0750259	0.0391277	0.0312635	0.0652598	0.126674	0.0831149	0.122768	0.0208301	0.0654691	0.144386	0.075044	0.142428	0.0942372	0.117661	0.14681	0.0281392	0.128948	0.0502479	0.146449	0.117705	0.0628275	0.122459	0.128284	0.159883	0.15277	0.175402	0.146482	0.121104	0.182567	0.10255	0.125848	0.140334	0.0799266	0.0968144	0.123021	0.124533	0.146065
954.591	0.0942837	0.124735	0.0416933	0.0180131	0.0951437	0.0462611	0.0384796	0.075083	0.0730276	0.0813638	0.126503	0.0738665	0.0766226	0.0398712	0.0314965	0.0671731	0.131329	0.0854445	0.126777	0.0214796	0.066545	0.147527	0.0760469	0.145191	0.0972685	0.119542	0.149829	0.0286279	0.131898	0.0508584	0.151081	0.120444	0.0642782	0.125662	0.129885	0.163953	0.15483	0.178196	0.148918	0.123467	0.187295	0.10417	0.127727	0.142512	0.0811297	0.0988311	0.126159	0.12763	0.148912
956.52	0.0977596	0.128542	0.042327	0.0185647	0.0966414	0.0470091	0.0389907	0.0763044	0.0748616	0.0823352	0.127878	0.075044	0.0778199	0.04056	0.0315559	0.0691687	0.136126	0.0878081	0.130895	0.0221508	0.0674497	0.150058	0.0767684	0.147616	0.100482	0.121174	0.152442	0.0289985	0.134384	0.0518338	0.154747	0.123488	0.0656931	0.128897	0.131385	0.167859	0.157184	0.180608	0.151196	0.125723	0.191935	0.105689	0.129285	0.144675	0.0822269	0.100722	0.128898	0.130899	0.151125
958.448	0.101293	0.132286	0.0428736	0.0191167	0.0978081	0.0471917	0.039345	0.077106	0.0766766	0.0824096	0.128854	0.0760491	0.0785112	0.0412005	0.0315061	0.0712425	0.141023	0.0901891	0.135037	0.0228424	0.0681331	0.152201	0.0771577	0.1496	0.103663	0.122861	0.15456	0.0292227	0.13616	0.0528964	0.157359	0.126581	0.0670732	0.132156	0.132786	0.171605	0.159359	0.182932	0.153443	0.127703	0.196778	0.107138	0.1311	0.146776	0.0832103	0.102424	0.131506	0.134113	0.152484
960.376	0.10489	0.136033	0.0433852	0.01965	0.0987904	0.0469709	0.0396097	0.0775794	0.0784785	0.081901	0.129625	0.0769507	0.0789004	0.04182	0.0314239	0.0734027	0.146011	0.092609	0.139169	0.0235505	0.0686892	0.153887	0.077355	0.151116	0.106789	0.124702	0.156548	0.0293512	0.136969	0.0536825	0.159453	0.129443	0.0682927	0.135492	0.13413	0.175377	0.161118	0.185681	0.15578	0.12954	0.201803	0.108606	0.133067	0.148674	0.0841502	0.104326	0.134123	0.137291	0.153505
962.305	0.108542	0.139843	0.0439646	0.0201516	0.0997937	0.0467638	0.0398773	0.0779534	0.0802551	0.0814827	0.130416	0.0778384	0.0793782	0.0424248	0.0313604	0.0756279	0.151084	0.0950471	0.143216	0.0242747	0.0692944	0.155554	0.0775842	0.152451	0.109864	0.126567	0.158341	0.0294881	0.137625	0.0544433	0.161323	0.132283	0.0695436	0.138886	0.135487	0.179297	0.163035	0.188184	0.158214	0.131639	0.206562	0.11013	0.135053	0.150552	0.0851033	0.106386	0.136821	0.140528	0.154689
964.233	0.112228	0.143715	0.0445922	0.0206251	0.100958	0.0469177	0.0402112	0.078436	0.0819693	0.0816602	0.131352	0.0787553	0.0802318	0.0429997	0.0313407	0.0778699	0.156225	0.0974403	0.147085	0.0250219	0.0700673	0.158039	0.0779929	0.154036	0.112906	0.128504	0.160247	0.0297139	0.139111	0.0553189	0.162999	0.134963	0.0709399	0.142241	0.136901	0.183482	0.165232	0.190364	0.160521	0.133996	0.21136	0.11168	0.137268	0.152753	0.0860714	0.108231	0.139626	0.143826	0.155825
966.162	0.115993	0.147661	0.0451	0.0210817	0.102312	0.0474268	0.0406223	0.0791042	0.0836175	0.0823913	0.132439	0.0797142	0.0814321	0.0435444	0.0313903	0.0801125	0.161495	0.0997773	0.150806	0.0258036	0.0709753	0.160996	0.0785783	0.156074	0.115836	0.130266	0.162313	0.0300265	0.141361	0.0562684	0.164945	0.137358	0.0721321	0.145536	0.138402	0.187441	0.16729	0.192675	0.162715	0.136375	0.216131	0.11322	0.139602	0.155336	0.087045	0.110152	0.142293	0.147095	0.15698
968.09	0.119979	0.151767	0.045596	0.0215309	0.103787	0.0479905	0.0410726	0.0799042	0.0852452	0.0832238	0.133624	0.0807133	0.0827092	0.0440758	0.0315332	0.0823974	0.167085	0.102129	0.15454	0.0266305	0.0718827	0.163801	0.0792256	0.158445	0.118845	0.131592	0.16434	0.0303622	0.143742	0.0572984	0.167157	0.139657	0.0731511	0.148866	0.140028	0.191201	0.169277	0.19528	0.165008	0.138742	0.221005	0.114741	0.141884	0.157679	0.0880185	0.112222	0.144964	0.150358	0.158533
970.019	0.124359	0.156135	0.0461888	0.0219874	0.105274	0.0483552	0.0415069	0.080736	0.086889	0.0837887	0.134867	0.081726	0.0838402	0.0445962	0.0317738	0.0847846	0.173244	0.104578	0.158437	0.0275133	0.0726931	0.166488	0.0798183	0.160808	0.122232	0.132774	0.166077	0.0306745	0.145508	0.0584222	0.169858	0.142097	0.0745081	0.152328	0.141809	0.195061	0.171382	0.198033	0.167336	0.140858	0.2262	0.116229	0.143846	0.159894	0.088962	0.114179	0.148107	0.153572	0.160506
971.947	0.129289	0.16084	0.0468855	0.0224716	0.106703	0.0485493	0.0419022	0.0815501	0.0885602	0.0841154	0.13621	0.0827376	0.0848443	0.0450974	0.0321088	0.0873381	0.180217	0.107182	0.162608	0.0284777	0.0734426	0.169311	0.0803478	0.163114	0.126032	0.134371	0.167693	0.0309789	0.146745	0.0595384	0.173781	0.144786	0.0760818	0.155989	0.143755	0.199087	0.173358	0.200742	0.169771	0.142748	0.231505	0.117683	0.145511	0.162376	0.0898547	0.116321	0.151829	0.157293	0.162835
973.876	0.134949	0.16596	0.0476982	0.0229921	0.1081	0.0487786	0.0422882	0.0823811	0.090297	0.0844919	0.137785	0.083798	0.0859015	0.0455982	0.0325521	0.090156	0.188279	0.110027	0.167239	0.0295795	0.0742455	0.17231	0.0809264	0.165527	0.13019	0.136232	0.169593	0.0313186	0.148332	0.0606559	0.17936	0.14748	0.0776423	0.159981	0.145899	0.203235	0.175345	0.20353	0.172185	0.144684	0.237063	0.11918	0.147164	0.164941	0.0907436	0.118599	0.156219	0.161834	0.165576
975.804	0.141546	0.171563	0.0487334	0.0235339	0.109517	0.0491762	0.0427092	0.0832857	0.0921683	0.0851222	0.139697	0.0849839	0.0871319	0.0461399	0.0331224	0.0933424	0.197695	0.113214	0.172543	0.0308794	0.0751644	0.175369	0.0816697	0.168274	0.134836	0.138434	0.171802	0.0317098	0.150362	0.0619455	0.187179	0.150216	0.0792979	0.164462	0.148313	0.207567	0.177384	0.206564	0.174724	0.146785	0.243219	0.120826	0.149043	0.167928	0.0917028	0.12095	0.161428	0.166607	0.169091
977.733	0.149186	0.177587	0.0499834	0.0240783	0.110958	0.0497192	0.0431757	0.0842613	0.094198	0.0859804	0.141905	0.0863029	0.088497	0.0467348	0.033803	0.0968853	0.208447	0.116734	0.17855	0.0323811	0.0761591	0.178528	0.0825736	0.171404	0.140004	0.141278	0.174374	0.0321326	0.152306	0.063376	0.197345	0.153392	0.0812696	0.169428	0.15102	0.21218	0.179662	0.209767	0.177406	0.148957	0.249919	0.122648	0.151084	0.171447	0.0927358	0.12359	0.167234	0.171769	0.173339
979.661	0.157712	0.183787	0.0513776	0.0246244	0.112393	0.0503341	0.0436733	0.0852557	0.0963293	0.0869438	0.144265	0.0876943	0.089899	0.0473505	0.0345367	0.100582	0.219984	0.120393	0.185024	0.0339921	0.0771645	0.182144	0.0835412	0.174547	0.145487	0.144547	0.177256	0.0325678	0.154424	0.0648214	0.209446	0.157051	0.0835283	0.174628	0.153925	0.216949	0.182045	0.213127	0.18049	0.15136	0.256757	0.12458	0.153334	0.175143	0.0937877	0.126482	0.173489	0.177601	0.17794
981.59	0.166673	0.189812	0.0527917	0.0251699	0.113829	0.0509909	0.0441987	0.0862415	0.0984673	0.0879642	0.146666	0.0891117	0.091306	0.0479494	0.0352627	0.104107	0.231313	0.123895	0.191586	0.0355514	0.0781667	0.186098	0.0845038	0.177713	0.150823	0.147549	0.180171	0.0330153	0.156703	0.0661512	0.222812	0.160629	0.0857752	0.179718	0.156886	0.221583	0.184132	0.216736	0.183921	0.153787	0.263567	0.126552	0.1557	0.178814	0.0948358	0.129536	0.179774	0.183615	0.18257
983.518	0.17538	0.195295	0.0541722	0.0256765	0.115292	0.0516896	0.0447576	0.0872348	0.100498	0.0890811	0.149057	0.0905402	0.0927509	0.0485103	0.0359399	0.107158	0.241353	0.126969	0.197774	0.0369019	0.0791797	0.189998	0.0854635	0.180946	0.155346	0.149973	0.183086	0.0334751	0.158938	0.0675263	0.236391	0.163796	0.0878569	0.184387	0.159806	0.225766	0.186194	0.220163	0.187251	0.156142	0.269912	0.128517	0.15788	0.182409	0.0958923	0.132661	0.18571	0.189107	0.186968
985.446	0.183064	0.199877	0.0554645	0.0260808	0.116755	0.0524216	0.0453343	0.0882414	0.102273	0.0903145	0.15137	0.0919325	0.0942546	0.0490086	0.036541	0.109562	0.249322	0.129445	0.203011	0.0379499	0.0801839	0.193522	0.086427	0.183903	0.158519	0.151834	0.18601	0.0339262	0.161061	0.0689742	0.249226	0.166343	0.0896063	0.188385	0.162604	0.229067	0.188205	0.223272	0.190675	0.158689	0.275142	0.130386	0.15975	0.185726	0.0969341	0.135486	0.190473	0.193356	0.191335
987.375	0.189177	0.203362	0.0565961	0.026349	0.11817	0.0531715	0.0459004	0.0892498	0.103683	0.0916005	0.153541	0.0932163	0.0958026	0.0494199	0.0370573	0.111381	0.255055	0.131342	0.206829	0.0387014	0.081142	0.196598	0.0873713	0.186653	0.160457	0.153819	0.188912	0.0343432	0.163232	0.0702248	0.26031	0.16848	0.0910387	0.191626	0.165181	0.231661	0.189909	0.226453	0.193924	0.161156	0.279429	0.132062	0.161436	0.188805	0.0979233	0.137708	0.193881	0.196292	0.195467
989.304	0.193697	0.205897	0.0575779	0.0265006	0.11956	0.0539144	0.0464495	0.0902789	0.104767	0.0928137	0.15561	0.0943715	0.0973679	0.0497569	0.0375182	0.112909	0.259104	0.132909	0.209225	0.0392585	0.0820483	0.199238	0.0882799	0.189485	0.161612	0.156012	0.191676	0.0347169	0.165396	0.0713236	0.26941	0.170275	0.0923146	0.19432	0.167483	0.233915	0.19146	0.229391	0.196783	0.163386	0.283084	0.133548	0.162964	0.191783	0.0988852	0.139653	0.196552	0.198596	0.199294
991.232	0.197047	0.207878	0.0585285	0.0265759	0.120971	0.0545865	0.0469922	0.0913638	0.105678	0.0938035	0.157677	0.0954301	0.0989006	0.0500723	0.0379796	0.114491	0.262342	0.134483	0.210646	0.0397525	0.0829077	0.201666	0.0891416	0.192165	0.162248	0.158415	0.194318	0.0350502	0.167479	0.0722449	0.276921	0.171863	0.0934286	0.196843	0.16954	0.235934	0.192899	0.231909	0.199429	0.165492	0.286431	0.134938	0.164407	0.194487	0.099876	0.141676	0.198906	0.200802	0.203058
993.16	0.19974	0.209658	0.0592787	0.0266067	0.122368	0.0550953	0.0475191	0.0924752	0.106547	0.0944366	0.159758	0.0963995	0.100315	0.0504126	0.0384871	0.116291	0.2654	0.13626	0.211611	0.0402621	0.083687	0.2044	0.0899111	0.194333	0.162872	0.161056	0.196714	0.0353385	0.169402	0.0730515	0.283445	0.1735	0.0943003	0.199411	0.171401	0.237997	0.194251	0.234607	0.201899	0.167416	0.289702	0.136298	0.165797	0.196809	0.100883	0.143556	0.201177	0.203125	0.206814
995.089	0.202214	0.211445	0.0599456	0.026631	0.123669	0.0554136	0.0480064	0.0935221	0.107438	0.0947011	0.161789	0.0972723	0.101562	0.0507981	0.0390645	0.118261	0.268527	0.138246	0.212508	0.0407962	0.0843518	0.207222	0.0905474	0.196345	0.163486	0.16371	0.198813	0.0355803	0.170955	0.0739626	0.28976	0.175265	0.0953144	0.20202	0.173088	0.240369	0.195627	0.23774	0.204138	0.169252	0.293022	0.137634	0.167106	0.199258	0.101852	0.145448	0.203514	0.20568	0.210754
997.017	0.20487	0.213431	0.060759	0.026699	0.12489	0.0556594	0.0484592	0.0944629	0.10843	0.0948127	0.163768	0.0981048	0.102722	0.0512435	0.0397214	0.120296	0.271828	0.140391	0.213669	0.0413378	0.0849465	0.209996	0.0911059	0.198309	0.164203	0.165969	0.200861	0.0357992	0.1721	0.0749262	0.296646	0.177089	0.0964107	0.204658	0.174647	0.24304	0.196871	0.240677	0.206366	0.171154	0.2965	0.138973	0.168564	0.201846	0.102798	0.147357	0.205978	0.208316	0.214915
998.946	0.20795	0.215763	0.0616737	0.026838	0.126129	0.0560479	0.0489124	0.0953594	0.109605	0.095157	0.165769	0.0989967	0.103966	0.0517637	0.0404333	0.122297	0.275306	0.14262	0.215309	0.0418655	0.0855776	0.212661	0.0917148	0.200299	0.165552	0.168091	0.203192	0.0360392	0.173456	0.0759478	0.305155	0.179281	0.0975647	0.207363	0.176165	0.245971	0.197914	0.243282	0.208877	0.173065	0.300247	0.14036	0.170128	0.204349	0.103785	0.149279	0.20871	0.211009	0.219387
1000.87	0.211309	0.218362	0.0627258	0.027025	0.127425	0.0567566	0.0493817	0.0963023	0.110948	0.0960658	0.1678	0.0999744	0.105418	0.0523508	0.0411149	0.124137	0.278702	0.144783	0.217334	0.0423407	0.0863153	0.214866	0.092439	0.202295	0.167243	0.170217	0.205529	0.036336	0.175075	0.0769657	0.314887	0.181758	0.0988559	0.210085	0.177649	0.249132	0.198987	0.245572	0.21158	0.175136	0.304169	0.141772	0.171715	0.206728	0.104802	0.151397	0.211641	0.213685	0.223816
1002.8	0.214559	0.221003	0.0636062	0.0272197	0.12873	0.0578282	0.0498511	0.0973427	0.112354	0.0976235	0.169768	0.100981	0.107077	0.05298	0.0416534	0.125719	0.281664	0.146719	0.219452	0.0427326	0.0871547	0.217239	0.093233	0.20431	0.168612	0.172221	0.207637	0.0367061	0.176951	0.0780131	0.324294	0.184212	0.10013	0.212705	0.178989	0.252207	0.199853	0.247532	0.214275	0.177317	0.307978	0.143143	0.173296	0.20887	0.105764	0.153663	0.214243	0.215903	0.228063
1004.73	0.217519	0.223616	0.0644674	0.0274086	0.130031	0.0591492	0.0503029	0.0985002	0.113791	0.0996152	0.171597	0.101979	0.108835	0.0536455	0.0419871	0.127134	0.284199	0.148474	0.221528	0.0430753	0.0880538	0.220373	0.0940257	0.206545	0.169907	0.174305	0.209942	0.0371487	0.179351	0.0791585	0.332548	0.18665	0.10149	0.215287	0.180083	0.25517	0.20048	0.24983	0.21729	0.179561	0.311847	0.144477	0.175056	0.211085	0.10664	0.155889	0.216522	0.218088	0.232116
1006.66	0.22034	0.226345	0.0654818	0.0276012	0.131347	0.0604494	0.0507212	0.0997384	0.115324	0.101558	0.17323	0.102964	0.110483	0.0543547	0.0421274	0.128639	0.286676	0.150304	0.223604	0.0434569	0.0889306	0.223887	0.0947545	0.208875	0.17153	0.176293	0.212571	0.0376285	0.182023	0.0804769	0.339575	0.18921	0.102682	0.21806	0.180928	0.258287	0.200855	0.252166	0.220434	0.181514	0.315958	0.145823	0.176617	0.213361	0.107464	0.158017	0.218692	0.220746	0.235629
1008.59	0.22322	0.229315	0.0662625	0.0278	0.13259	0.0613651	0.051069	0.100914	0.117006	0.10283	0.17453	0.103894	0.111723	0.055095	0.042113	0.130448	0.289371	0.152458	0.225639	0.0439344	0.0896435	0.227038	0.0953087	0.21104	0.173205	0.177699	0.21506	0.0380655	0.184117	0.0818273	0.345249	0.192088	0.103848	0.221165	0.181535	0.261677	0.200982	0.254151	0.223153	0.183062	0.320295	0.147153	0.177784	0.215343	0.108222	0.159984	0.220691	0.22364	0.238245
1010.52	0.226235	0.232548	0.0668483	0.0280001	0.133586	0.061618	0.0513073	0.101832	0.118815	0.102969	0.175338	0.10469	0.112331	0.0558403	0.0419849	0.13262	0.292282	0.155024	0.227477	0.044492	0.0900642	0.229389	0.0955551	0.212757	0.174592	0.178566	0.217262	0.0383775	0.1853	0.0830732	0.349359	0.195175	0.105253	0.224548	0.181876	0.265187	0.200981	0.255791	0.2255	0.184706	0.324995	0.148381	0.178799	0.217021	0.108852	0.162026	0.222472	0.226315	0.239994
1012.44	0.229499	0.236137	0.067414	0.0282056	0.134278	0.0612422	0.0514496	0.102426	0.120738	0.102037	0.175684	0.105349	0.112377	0.0565969	0.0418041	0.13514	0.295419	0.157979	0.229122	0.0450954	0.0902128	0.231135	0.0954922	0.213871	0.175861	0.179154	0.219144	0.0385526	0.185675	0.0841222	0.352584	0.198355	0.106694	0.228165	0.181975	0.268938	0.200922	0.25715	0.227955	0.186243	0.329669	0.149507	0.179672	0.218608	0.10936	0.163908	0.224333	0.228917	0.241085
1014.37	0.233152	0.240206	0.0680782	0.0284231	0.13479	0.0606012	0.0515539	0.102806	0.122784	0.100632	0.17579	0.10594	0.112208	0.0573892	0.0416379	0.137936	0.298904	0.161213	0.230741	0.0457361	0.0902523	0.232412	0.0952968	0.214835	0.177436	0.179745	0.220814	0.0386556	0.185781	0.0850647	0.356251	0.201731	0.107999	0.232007	0.181937	0.272725	0.200989	0.258387	0.230476	0.187323	0.334282	0.150607	0.180439	0.220068	0.109824	0.165802	0.225946	0.231717	0.241578
1016.3	0.237121	0.24465	0.0688006	0.0286478	0.135265	0.0601343	0.0516595	0.103107	0.124891	0.0994525	0.17584	0.106489	0.112164	0.0582047	0.0415115	0.140818	0.302706	0.164505	0.232374	0.0464115	0.0903375	0.233386	0.095169	0.215773	0.179127	0.180463	0.222413	0.0387632	0.186116	0.0857253	0.359896	0.205027	0.109175	0.23593	0.181829	0.276347	0.200752	0.259601	0.232685	0.188334	0.338912	0.151696	0.18111	0.221413	0.110267	0.167693	0.22753	0.234407	0.241711
1018.23	0.241114	0.249101	0.0695078	0.0288744	0.13575	0.0600851	0.0517751	0.103365	0.126929	0.0988846	0.17589	0.106955	0.112382	0.0589955	0.0413992	0.14354	0.306585	0.167601	0.233884	0.0471001	0.0905218	0.234174	0.095195	0.21658	0.180883	0.18128	0.223861	0.0389147	0.186838	0.0864227	0.363206	0.208235	0.110305	0.23967	0.181623	0.280169	0.200235	0.26086	0.234703	0.189549	0.343432	0.152717	0.181892	0.222713	0.110653	0.169435	0.228961	0.23687	0.241858
1020.16	0.244997	0.253299	0.0702269	0.0291142	0.136279	0.0604395	0.0519268	0.103576	0.128854	0.0989512	0.175973	0.107333	0.112837	0.0597509	0.0412727	0.146015	0.310441	0.17044	0.235237	0.0477986	0.0908036	0.235456	0.0953747	0.217457	0.182778	0.181939	0.225095	0.0391253	0.187847	0.0874006	0.366673	0.211236	0.111475	0.243148	0.181318	0.283875	0.19998	0.262296	0.236785	0.190909	0.347776	0.153679	0.18275	0.223805	0.111012	0.171225	0.230356	0.239382	0.242047
1022.09	0.248888	0.257235	0.0709392	0.0293729	0.136891	0.0610403	0.0521527	0.103765	0.130722	0.099491	0.176119	0.107654	0.11344	0.0605	0.0411258	0.14833	0.314348	0.17312	0.236503	0.0485338	0.0911702	0.23717	0.0956779	0.21846	0.184756	0.182615	0.22608	0.0394019	0.188972	0.0882271	0.370192	0.213935	0.11268	0.246482	0.18099	0.287091	0.199732	0.263552	0.238711	0.192198	0.351763	0.154638	0.183643	0.224869	0.111419	0.173146	0.231988	0.242104	0.242116
1024.02	0.252822	0.260891	0.0714646	0.0296223	0.137522	0.0616967	0.0524343	0.103933	0.132528	0.100252	0.17622	0.107871	0.114041	0.061238	0.0409505	0.150515	0.318165	0.175661	0.237543	0.0493102	0.0915645	0.238724	0.0960158	0.219147	0.186705	0.183424	0.226768	0.0397235	0.189854	0.0887743	0.373482	0.216343	0.113778	0.249664	0.180656	0.289968	0.199209	0.264628	0.240175	0.193161	0.355263	0.155548	0.1844	0.226117	0.111854	0.174654	0.233598	0.24449	0.242194
1025.94	0.25658	0.264098	0.071958	0.0298204	0.137991	0.0622308	0.0526828	0.104008	0.134148	0.100903	0.17606	0.107874	0.114455	0.0619043	0.0407258	0.152449	0.321418	0.177925	0.237993	0.0500738	0.091881	0.239996	0.0962457	0.219172	0.188547	0.184253	0.227192	0.0400331	0.190397	0.0893075	0.376722	0.218458	0.114832	0.252456	0.180209	0.29246	0.198452	0.265341	0.241184	0.193766	0.358226	0.156255	0.184677	0.2269	0.112192	0.175779	0.234819	0.246415	0.242032
1027.87	0.259864	0.266707	0.072482	0.0299503	0.138171	0.0625142	0.0528187	0.103919	0.135463	0.101148	0.175522	0.10763	0.114567	0.0624508	0.0404398	0.153995	0.323625	0.179775	0.2376	0.0507395	0.0920306	0.240741	0.0962779	0.218845	0.189963	0.184481	0.227159	0.0402683	0.190861	0.0897152	0.380044	0.220606	0.115796	0.254631	0.179552	0.294382	0.197447	0.265366	0.242061	0.194008	0.360536	0.156675	0.184756	0.227202	0.112373	0.176721	0.235582	0.248145	0.241355
1029.8	0.26234	0.268646	0.072761	0.0300251	0.138079	0.0625149	0.0528293	0.103645	0.136427	0.100881	0.174642	0.107204	0.11439	0.0628826	0.0400989	0.155069	0.324402	0.181121	0.236331	0.0512195	0.0919814	0.2404	0.0961398	0.218339	0.190447	0.184216	0.226589	0.0403972	0.190675	0.08987	0.382543	0.222222	0.116452	0.25606	0.178692	0.295764	0.196102	0.264965	0.242505	0.193763	0.361934	0.156823	0.184715	0.227299	0.112444	0.177229	0.23565	0.249097	0.240417
1031.73	0.263411	0.26968	0.0728445	0.0300543	0.137766	0.0622926	0.0527358	0.103185	0.136973	0.100216	0.173473	0.106632	0.113992	0.0632043	0.0397116	0.155542	0.323199	0.18178	0.23416	0.0513933	0.091729	0.239203	0.0958938	0.217272	0.189779	0.183737	0.225367	0.0404169	0.189762	0.089676	0.383637	0.222475	0.11668	0.256532	0.177651	0.296244	0.194528	0.264179	0.242165	0.193138	0.362146	0.156672	0.184543	0.22673	0.112429	0.177174	0.234807	0.248865	0.23914
1033.66	0.262405	0.269479	0.0729559	0.0300385	0.137242	0.0619491	0.0525554	0.102519	0.137031	0.099354	0.172038	0.105874	0.113419	0.0633968	0.0392892	0.155284	0.319519	0.181552	0.231117	0.0511272	0.0912874	0.237599	0.0955604	0.215514	0.187689	0.182908	0.223849	0.0403426	0.188534	0.0894435	0.382603	0.221788	0.11632	0.255866	0.176376	0.295393	0.192545	0.262773	0.241218	0.192294	0.361184	0.156154	0.184133	0.225379	0.112281	0.176496	0.232954	0.24715	0.237389
1035.59	0.25922	0.268026	0.0725691	0.029984	0.136538	0.0615755	0.05231	0.101658	0.136685	0.0984697	0.170407	0.104925	0.112709	0.063463	0.0388653	0.154394	0.313624	0.180518	0.227606	0.0503849	0.090704	0.235811	0.095154	0.213536	0.184192	0.181829	0.222002	0.0402006	0.187261	0.089137	0.378455	0.220633	0.115407	0.254296	0.174843	0.293657	0.190007	0.260723	0.239826	0.191079	0.359075	0.155294	0.183373	0.223366	0.111983	0.17522	0.230178	0.244104	0.235245
1037.52	0.254555	0.265726	0.0717717	0.0299032	0.135703	0.0612119	0.0520227	0.100634	0.136171	0.097633	0.168659	0.103847	0.111879	0.063451	0.0384828	0.153233	0.306653	0.179113	0.224309	0.0493065	0.0900182	0.233944	0.0947217	0.211282	0.180399	0.180433	0.219767	0.0400104	0.186115	0.0885486	0.371295	0.21891	0.114353	0.252451	0.173126	0.291313	0.18717	0.258393	0.237754	0.189661	0.356128	0.154201	0.182496	0.220897	0.111568	0.173451	0.226612	0.240316	0.232642
1039.44	0.249457	0.263075	0.071131	0.0298038	0.134726	0.0608495	0.0516868	0.0994636	0.135683	0.0968174	0.166786	0.102681	0.110881	0.0634042	0.0381627	0.152193	0.29998	0.177843	0.221729	0.0481578	0.0892141	0.231786	0.0942988	0.208668	0.177149	0.178738	0.217087	0.0397694	0.184624	0.0879869	0.363061	0.217064	0.113406	0.250902	0.171319	0.289171	0.184215	0.25589	0.235455	0.188056	0.3532	0.152918	0.181438	0.21824	0.111026	0.171463	0.22295	0.236794	0.230151
1041.37	0.244861	0.260452	0.0707127	0.0296936	0.133566	0.060482	0.0512744	0.0981633	0.135285	0.096011	0.164754	0.101425	0.109681	0.0633316	0.0379015	0.151525	0.294643	0.177058	0.219963	0.0472042	0.0882738	0.229383	0.0938729	0.205699	0.174597	0.176822	0.214343	0.0394787	0.18273	0.0876687	0.356056	0.21586	0.112808	0.249924	0.169447	0.287466	0.18112	0.253299	0.233116	0.185983	0.350877	0.151427	0.179727	0.21555	0.11031	0.169695	0.220383	0.234384	0.22839
1043.3	0.241479	0.258206	0.0702319	0.0295869	0.132294	0.0601559	0.0507936	0.0968357	0.134998	0.0953349	0.162668	0.100121	0.108375	0.0632351	0.0376944	0.151366	0.291272	0.176929	0.218885	0.0466236	0.0872718	0.226829	0.0934247	0.202854	0.173516	0.175195	0.211542	0.0391775	0.180695	0.0872051	0.3518	0.21538	0.112801	0.249626	0.167516	0.286164	0.177974	0.250705	0.2307	0.18356	0.349117	0.149811	0.177638	0.213147	0.10945	0.168291	0.219038	0.233363	0.227095
1045.23	0.239638	0.25655	0.0699593	0.0294835	0.131064	0.0599256	0.0502908	0.0956198	0.134816	0.0949537	0.16069	0.0988413	0.107125	0.0631189	0.037531	0.151715	0.289967	0.177414	0.218204	0.0464609	0.0863233	0.224505	0.0929446	0.200323	0.173777	0.174228	0.208783	0.038918	0.179196	0.0866793	0.350529	0.215073	0.113144	0.249957	0.165551	0.284962	0.174882	0.248065	0.22811	0.181322	0.347681	0.148214	0.175684	0.211056	0.108551	0.16733	0.218535	0.233524	0.226258
1047.16	0.239099	0.255343	0.070072	0.0293552	0.129938	0.0597504	0.0497929	0.0945612	0.134617	0.0948348	0.158827	0.0976002	0.10597	0.0629627	0.0373782	0.152352	0.290128	0.178197	0.217404	0.0466302	0.0854533	0.222596	0.0923926	0.197731	0.174412	0.173567	0.206276	0.0387062	0.178155	0.08638	0.351924	0.214768	0.113377	0.250548	0.163546	0.283944	0.171896	0.245484	0.225367	0.179129	0.346365	0.146674	0.173753	0.209193	0.107657	0.166553	0.218284	0.234048	0.225666
1049.09	0.239204	0.254173	0.0703109	0.0291721	0.128841	0.0594744	0.0492828	0.0935892	0.134206	0.0946751	0.156945	0.0963567	0.104771	0.0627339	0.0371964	0.152929	0.290686	0.178846	0.215936	0.0469659	0.0845769	0.220567	0.0917	0.195167	0.174711	0.172731	0.203698	0.0384971	0.17664	0.0860696	0.354381	0.214313	0.11348	0.250861	0.161458	0.282703	0.168844	0.242798	0.222594	0.176786	0.344497	0.145121	0.171847	0.20722	0.106736	0.165666	0.217716	0.234494	0.224582
1051.01	0.239303	0.252733	0.0703231	0.0289333	0.127735	0.0589518	0.0487494	0.0926468	0.133492	0.0941503	0.15498	0.0951292	0.103405	0.0624331	0.036976	0.153192	0.290687	0.179084	0.213617	0.0473037	0.0836262	0.21816	0.0908528	0.192674	0.174401	0.171448	0.201137	0.0382541	0.174795	0.085431	0.356395	0.213385	0.113557	0.250582	0.159295	0.280997	0.165871	0.239782	0.219828	0.174662	0.341895	0.143556	0.170063	0.205384	0.105795	0.164708	0.217019	0.234557	0.222805
1052.94	0.23891	0.250882	0.0702538	0.0286506	0.126671	0.0581741	0.0482151	0.0917434	0.132495	0.0931835	0.152987	0.0939964	0.101898	0.0620853	0.0367272	0.153032	0.289524	0.17881	0.21062	0.0475218	0.0826144	0.215262	0.0899166	0.190083	0.173303	0.169997	0.198813	0.0379775	0.172918	0.0848151	0.356836	0.212121	0.113423	0.249666	0.157131	0.278751	0.163102	0.236894	0.217435	0.172629	0.338749	0.142052	0.168459	0.20358	0.10489	0.163458	0.215592	0.233689	0.220722
1054.87	0.237507	0.248408	0.0700984	0.0283194	0.125683	0.0572661	0.0477034	0.0908781	0.131208	0.0919413	0.151018	0.0929866	0.100363	0.0616862	0.0364436	0.1523	0.286677	0.177884	0.207094	0.0475109	0.0815831	0.211824	0.0889687	0.187532	0.171225	0.168265	0.196741	0.0376715	0.170963	0.0842391	0.355186	0.210636	0.112857	0.248021	0.155018	0.276342	0.160447	0.234275	0.215363	0.170663	0.334902	0.140611	0.166776	0.201715	0.104015	0.161846	0.213069	0.23177	0.218502
1056.8	0.234591	0.245068	0.0695647	0.0279364	0.124741	0.0563915	0.0472206	0.0900114	0.129588	0.0906649	0.149105	0.092058	0.098896	0.0612155	0.0361154	0.150808	0.281661	0.176121	0.203053	0.0471542	0.0805639	0.20839	0.0880612	0.185297	0.168222	0.166265	0.194994	0.0373284	0.169065	0.0837236	0.351104	0.208638	0.111849	0.245476	0.152951	0.273597	0.15787	0.231604	0.213408	0.169021	0.330309	0.139153	0.165174	0.199702	0.103124	0.15994	0.209794	0.228897	0.216376
1058.73	0.23	0.240871	0.0688233	0.0275354	0.123858	0.055684	0.0467862	0.0891443	0.127711	0.0895746	0.147375	0.0912034	0.0975759	0.0606986	0.0357755	0.148525	0.274336	0.173522	0.198611	0.0463635	0.0796056	0.205422	0.0872581	0.183536	0.16426	0.164444	0.193494	0.0369637	0.167595	0.0831966	0.344785	0.206023	0.110371	0.242073	0.150956	0.270328	0.155262	0.229121	0.211882	0.167601	0.325496	0.137681	0.163932	0.197406	0.102259	0.157747	0.205756	0.224977	0.214179
1060.66	0.223977	0.236081	0.0678506	0.0271724	0.123125	0.0552336	0.0464429	0.0883478	0.125759	0.0888461	0.146005	0.0904803	0.0964943	0.0602029	0.0354912	0.145637	0.265062	0.170329	0.194051	0.0451317	0.0787758	0.202917	0.0866427	0.181963	0.159425	0.163317	0.192266	0.0366341	0.166422	0.0826952	0.336272	0.202875	0.108477	0.238105	0.149129	0.266274	0.15269	0.226921	0.210601	0.166198	0.320431	0.136309	0.162723	0.194969	0.101547	0.15539	0.200804	0.219869	0.211964
1062.58	0.216896	0.230919	0.0666593	0.0268671	0.122579	0.0550831	0.0462049	0.0876763	0.123844	0.088559	0.145018	0.0898994	0.0957074	0.0597552	0.0352895	0.142379	0.254457	0.166825	0.189578	0.0435425	0.0780981	0.200972	0.0862462	0.180326	0.153948	0.162675	0.191471	0.0363917	0.165253	0.0821342	0.325817	0.199473	0.106474	0.233846	0.14751	0.261999	0.15039	0.224721	0.209265	0.164903	0.315035	0.135089	0.161595	0.192476	0.101023	0.152573	0.195341	0.214012	0.209901
1064.51	0.209213	0.225565	0.0655732	0.0265862	0.122149	0.0552269	0.0460308	0.0871372	0.121973	0.0886901	0.14427	0.0893804	0.0952137	0.0593221	0.0351231	0.13898	0.243356	0.163264	0.185272	0.0417599	0.0775461	0.199478	0.0860252	0.178879	0.148407	0.162081	0.190802	0.0362416	0.164513	0.0815612	0.314359	0.196098	0.10438	0.229516	0.146029	0.258149	0.148361	0.222447	0.208148	0.163942	0.309603	0.133963	0.160644	0.189954	0.100589	0.149638	0.18994	0.208133	0.208121
1066.44	0.201541	0.220357	0.0644775	0.0262842	0.121774	0.0556059	0.0458671	0.0867475	0.120188	0.0891699	0.143622	0.0888408	0.094974	0.0588703	0.0349189	0.135712	0.232723	0.159913	0.181233	0.039979	0.077092	0.198204	0.0859107	0.177728	0.143521	0.16155	0.190171	0.0361537	0.16443	0.0810237	0.302878	0.192954	0.102499	0.225408	0.144586	0.254627	0.146381	0.220496	0.207173	0.163168	0.304587	0.13289	0.160091	0.187612	0.10015	0.147092	0.184875	0.202914	0.20668
1068.37	0.194481	0.215699	0.0633657	0.0259548	0.121455	0.0560976	0.0456998	0.0865265	0.118595	0.0898779	0.143018	0.0882697	0.0949038	0.0584085	0.0346461	0.132823	0.22334	0.156993	0.1776	0.0383636	0.0767198	0.197539	0.0858349	0.177129	0.139443	0.16086	0.189815	0.0360973	0.164776	0.0806603	0.2925	0.190337	0.100868	0.221783	0.143161	0.251619	0.144678	0.218872	0.206373	0.162495	0.300453	0.131903	0.159744	0.185702	0.0996952	0.144823	0.180415	0.198416	0.205445
1070.3	0.188249	0.211707	0.0623939	0.0256355	0.121145	0.0565104	0.0455377	0.086391	0.117226	0.0905374	0.142377	0.0876777	0.094818	0.0579505	0.0343211	0.130354	0.21539	0.154501	0.174375	0.0369871	0.0763744	0.197401	0.0856953	0.176788	0.135892	0.159749	0.189357	0.036042	0.164934	0.080192	0.283305	0.188093	0.0993428	0.218583	0.141755	0.248874	0.143299	0.217287	0.20592	0.161748	0.297024	0.130999	0.159042	0.184002	0.099219	0.142761	0.176544	0.19438	0.20405
1072.23	0.182699	0.208193	0.0614536	0.025371	0.120705	0.056634	0.0453681	0.0861603	0.115999	0.0907334	0.141567	0.087053	0.0944755	0.0574893	0.0339732	0.128159	0.208574	0.152277	0.171443	0.0358386	0.0759599	0.19688	0.0853699	0.176128	0.132972	0.158413	0.188617	0.0359419	0.164671	0.0795377	0.274998	0.18583	0.0979693	0.215546	0.14032	0.246251	0.141903	0.215605	0.205307	0.160905	0.29385	0.130102	0.158129	0.182345	0.098665	0.141029	0.172983	0.19099	0.202572
1074.16	0.177589	0.204929	0.0605379	0.0251663	0.120022	0.0563533	0.0451554	0.0857153	0.114825	0.0901846	0.140518	0.0863869	0.0937441	0.0570109	0.0336137	0.126085	0.202463	0.150178	0.168718	0.0348435	0.0754038	0.195983	0.084811	0.175255	0.130496	0.156937	0.187814	0.0357455	0.163869	0.0788386	0.267449	0.183683	0.0966294	0.212513	0.138762	0.243721	0.140394	0.213848	0.204298	0.159936	0.290541	0.129136	0.157141	0.180621	0.0979915	0.139377	0.169722	0.187931	0.200841
1076.08	0.172752	0.201765	0.0597475	0.0249775	0.119099	0.0557265	0.044876	0.0850895	0.113671	0.0889872	0.13926	0.0857012	0.0926974	0.056504	0.0332352	0.124056	0.196732	0.148137	0.166173	0.0339031	0.0747008	0.194814	0.0840916	0.173862	0.127919	0.155298	0.186833	0.0354258	0.162539	0.0781652	0.260083	0.181583	0.0952987	0.209486	0.137003	0.241185	0.138878	0.211917	0.202957	0.158836	0.286862	0.128078	0.155845	0.178654	0.0972151	0.137378	0.166649	0.184816	0.198332
1078.01	0.16808	0.198529	0.0588325	0.0247513	0.118013	0.0549641	0.0445413	0.0843808	0.112492	0.0875627	0.137852	0.0850219	0.0915425	0.0559469	0.0328291	0.122024	0.1912	0.146072	0.163751	0.0329491	0.0738954	0.193014	0.0833457	0.172049	0.124874	0.15335	0.185622	0.0350039	0.160842	0.0773245	0.252622	0.179246	0.0939362	0.206426	0.134992	0.238435	0.137342	0.20975	0.201381	0.157415	0.282928	0.126904	0.154436	0.176234	0.0963618	0.135267	0.163533	0.181663	0.195312
1079.94	0.163659	0.195136	0.0578885	0.024476	0.116877	0.0543552	0.0441992	0.0836855	0.111257	0.086455	0.136409	0.0843806	0.0905226	0.0553263	0.0324151	0.120003	0.185999	0.143967	0.16144	0.0320066	0.0730819	0.190586	0.0827156	0.170451	0.121738	0.151111	0.184351	0.0345594	0.159406	0.0762995	0.245324	0.176935	0.0925344	0.20331	0.132745	0.235384	0.135895	0.207501	0.199502	0.155975	0.27899	0.125622	0.153064	0.173791	0.0954621	0.133217	0.160323	0.178506	0.192035
1081.87	0.159832	0.191753	0.0569925	0.0241806	0.115877	0.0541545	0.0439114	0.0831519	0.110018	0.0861392	0.135151	0.0838253	0.0898483	0.0546624	0.0320434	0.118126	0.181571	0.141964	0.159378	0.0311743	0.0723951	0.187967	0.0823203	0.168979	0.119128	0.149043	0.183169	0.0342033	0.158573	0.0751956	0.239114	0.17478	0.0911861	0.200292	0.130362	0.232501	0.134541	0.205267	0.197465	0.154719	0.275116	0.124315	0.15142	0.171562	0.0945882	0.131246	0.157474	0.175616	0.188806
1083.8	0.15699	0.188695	0.0563022	0.0238938	0.115193	0.0544366	0.0437144	0.0829734	0.108879	0.0868142	0.134293	0.0833837	0.0896013	0.0539919	0.0317617	0.116548	0.178333	0.140245	0.157733	0.0305302	0.07193	0.185821	0.0821943	0.16774	0.117276	0.147726	0.182358	0.0340083	0.158363	0.0739443	0.234657	0.172717	0.0901364	0.197583	0.127992	0.229998	0.133326	0.203255	0.195508	0.153446	0.271332	0.123097	0.149802	0.169616	0.0938255	0.129394	0.15531	0.173468	0.185667
1085.73	0.155219	0.18608	0.0557643	0.0236212	0.11484	0.0550093	0.0435876	0.0832265	0.107857	0.0882052	0.133825	0.0830089	0.0896358	0.0533245	0.0315796	0.115273	0.176281	0.138815	0.15648	0.0300667	0.0716424	0.184437	0.0822239	0.166704	0.116051	0.146708	0.182119	0.0339492	0.158631	0.072623	0.232036	0.170816	0.0893329	0.195174	0.125717	0.227377	0.132126	0.20151	0.193604	0.15227	0.267968	0.121996	0.148598	0.167781	0.0931892	0.127512	0.153667	0.171767	0.182789
1087.66	0.154307	0.183807	0.0553343	0.0233634	0.114657	0.0555384	0.0434783	0.0837833	0.106886	0.08969	0.133534	0.0826235	0.089674	0.0526461	0.0314716	0.114191	0.1751	0.137541	0.155467	0.0297309	0.0713918	0.183281	0.082226	0.165648	0.115113	0.145916	0.181894	0.0339334	0.158993	0.0715029	0.230973	0.169047	0.0885443	0.1929	0.123533	0.224722	0.13105	0.199863	0.191729	0.151126	0.264701	0.120971	0.147698	0.16604	0.0926489	0.125725	0.152312	0.170383	0.180497
1089.58	0.15404	0.181825	0.0551058	0.0231295	0.114498	0.0558106	0.0433571	0.0844455	0.105946	0.0907695	0.133239	0.0822111	0.0895522	0.0519555	0.0314013	0.11325	0.174564	0.136374	0.154643	0.0295	0.0710909	0.182195	0.0821195	0.164596	0.114447	0.145473	0.181378	0.0338914	0.159014	0.0703415	0.231165	0.167299	0.0877758	0.190734	0.121444	0.222253	0.13001	0.19827	0.190032	0.149931	0.261473	0.120035	0.146864	0.164579	0.0922292	0.124189	0.151359	0.169306	0.178505
1091.51	0.154313	0.180191	0.0550151	0.0229204	0.114346	0.0558535	0.0432389	0.0851089	0.105062	0.0913962	0.132889	0.0818079	0.0893178	0.0512577	0.0313304	0.112485	0.174647	0.135353	0.154057	0.0293869	0.070763	0.181128	0.0819716	0.163472	0.114219	0.144971	0.180973	0.0338234	0.158682	0.0692579	0.231692	0.165459	0.0870045	0.188755	0.119492	0.219754	0.128872	0.196744	0.18849	0.148803	0.258424	0.119245	0.146096	0.163439	0.0920042	0.122801	0.150846	0.168444	0.176546
1093.44	0.155004	0.1789	0.054811	0.0227239	0.114219	0.0557855	0.0431525	0.0857364	0.104215	0.0917595	0.132439	0.0814267	0.0890709	0.0505475	0.0312166	0.111886	0.175316	0.134453	0.153668	0.0294028	0.0704546	0.18003	0.081881	0.162242	0.114121	0.14412	0.18109	0.0337606	0.158391	0.068411	0.232047	0.16366	0.0863001	0.186922	0.117714	0.217245	0.127853	0.195209	0.187145	0.147914	0.255665	0.118602	0.145343	0.162197	0.0919972	0.121479	0.150427	0.16768	0.174532
1095.37	0.155921	0.177839	0.0545137	0.0225325	0.114085	0.0556663	0.0431124	0.0862737	0.103324	0.0919702	0.131808	0.0810539	0.0888352	0.0498235	0.0310239	0.111365	0.176418	0.133561	0.153331	0.0295417	0.0701651	0.178981	0.0819039	0.161035	0.114207	0.143097	0.181434	0.0337206	0.158297	0.0676757	0.232132	0.162113	0.0855277	0.185084	0.116078	0.214879	0.126994	0.193988	0.185989	0.147455	0.253096	0.118043	0.144515	0.160905	0.092154	0.120212	0.149984	0.16705	0.172557
1097.3	0.156871	0.176929	0.0541831	0.02235	0.113916	0.0555756	0.043126	0.086688	0.10235	0.0921508	0.130997	0.0807133	0.088656	0.049109	0.0307331	0.110838	0.177752	0.132605	0.152944	0.029785	0.0698954	0.17769	0.082106	0.160016	0.114559	0.141955	0.181792	0.0337189	0.158234	0.0668727	0.232106	0.160448	0.0847488	0.183189	0.114525	0.212439	0.126025	0.193086	0.185072	0.147168	0.250479	0.117533	0.143748	0.159884	0.0924014	0.119038	0.149561	0.166732	0.170608
1099.23	0.157628	0.1761	0.0538273	0.0221688	0.113749	0.0557234	0.0431957	0.0870396	0.101281	0.0926563	0.130109	0.0804422	0.088688	0.0484125	0.0303287	0.110214	0.179043	0.131527	0.152426	0.0300814	0.0696945	0.176344	0.0825633	0.159231	0.11499	0.140567	0.182415	0.0337841	0.158408	0.0661577	0.231818	0.158655	0.0840121	0.18122	0.113	0.210027	0.125066	0.191999	0.184204	0.146985	0.247776	0.117051	0.143004	0.159039	0.0926492	0.118041	0.149115	0.166316	0.16867
1101.16	0.157812	0.175134	0.0533893	0.0219611	0.11359	0.0563007	0.0432937	0.0873983	0.100055	0.0938453	0.129196	0.0801969	0.0890361	0.0476916	0.0297893	0.109326	0.179812	0.130182	0.151565	0.0303301	0.0695975	0.175522	0.0832206	0.158585	0.115323	0.138886	0.183099	0.0339214	0.159339	0.065447	0.230881	0.156811	0.0831901	0.178987	0.111444	0.207476	0.124172	0.190752	0.183229	0.14676	0.244951	0.116512	0.142155	0.15797	0.092738	0.117076	0.148462	0.165399	0.166498
1103.08	0.157009	0.173706	0.0530411	0.0216993	0.113331	0.0571959	0.0433441	0.0877089	0.098573	0.0955785	0.128143	0.0798409	0.0895316	0.0468864	0.0291006	0.108008	0.179531	0.128396	0.150082	0.0304291	0.0695322	0.175241	0.0838036	0.157918	0.115198	0.137099	0.183444	0.0340678	0.160785	0.0646815	0.229027	0.15483	0.0821943	0.176216	0.109779	0.20456	0.12316	0.189502	0.182047	0.146188	0.241677	0.115778	0.141199	0.156818	0.0924896	0.116102	0.147346	0.163922	0.163868
1105.01	0.155051	0.17163	0.0525116	0.021373	0.112797	0.0579527	0.0432447	0.0877818	0.0968198	0.0971123	0.126772	0.079241	0.0897625	0.0459811	0.0282779	0.106252	0.177976	0.126154	0.147864	0.0303421	0.0693224	0.174673	0.0839383	0.156974	0.11424	0.134975	0.182965	0.0341058	0.161557	0.0638726	0.225611	0.152381	0.0810562	0.172856	0.107946	0.201242	0.121729	0.187755	0.180413	0.145149	0.237738	0.114765	0.14009	0.155356	0.09183	0.114963	0.145552	0.161792	0.160925
1106.94	0.152026	0.168895	0.0516214	0.0209786	0.111827	0.0580682	0.0429098	0.0873926	0.094853	0.0975689	0.124937	0.0783252	0.0893275	0.0449951	0.0273529	0.104164	0.175234	0.123565	0.144971	0.0300844	0.0687761	0.173039	0.0833588	0.155629	0.112682	0.132688	0.181231	0.033924	0.161056	0.063155	0.220091	0.149578	0.0798407	0.169046	0.105933	0.19756	0.120126	0.185412	0.178229	0.143685	0.233043	0.113457	0.138741	0.153497	0.0908003	0.113603	0.14321	0.159195	0.157494
1108.87	0.148035	0.165492	0.050487	0.0205145	0.110302	0.0573073	0.0423055	0.0863659	0.0927136	0.0964519	0.12256	0.0770728	0.0880405	0.0439457	0.0263572	0.101781	0.171361	0.120679	0.141465	0.0296427	0.0677843	0.170357	0.0820072	0.153531	0.110573	0.130282	0.178335	0.0334673	0.159139	0.0622319	0.213094	0.146415	0.0784698	0.164859	0.103765	0.193474	0.118517	0.182615	0.175572	0.141652	0.227791	0.111836	0.137152	0.151188	0.0894631	0.112014	0.140311	0.156122	0.153885
1110.8	0.143132	0.161395	0.0491976	0.0199933	0.1082	0.055799	0.0414702	0.0846624	0.090417	0.0938731	0.119673	0.075523	0.0859989	0.0428501	0.0253226	0.099039	0.166241	0.117467	0.137395	0.0289566	0.0663875	0.166769	0.0800379	0.150698	0.107719	0.127606	0.174713	0.0327631	0.155833	0.0611867	0.20521	0.142881	0.076783	0.160261	0.101467	0.189094	0.116719	0.179324	0.172774	0.139046	0.222064	0.1099	0.135379	0.148652	0.0878727	0.110187	0.136676	0.152425	0.150194
1112.72	0.137532	0.156751	0.0479744	0.0194446	0.105694	0.0539537	0.040505	0.0824764	0.0880363	0.0905322	0.116503	0.0738054	0.0835739	0.0417527	0.0242937	0.0959549	0.159904	0.113984	0.132955	0.0279943	0.0647818	0.162466	0.0777836	0.147426	0.104108	0.124873	0.170679	0.0319253	0.151477	0.0600465	0.196183	0.139129	0.0748748	0.155349	0.0990837	0.18454	0.114803	0.175812	0.169689	0.136323	0.216078	0.107743	0.133439	0.14587	0.0861209	0.10803	0.132489	0.147957	0.146202
1114.65	0.13166	0.151886	0.0466287	0.0188971	0.103099	0.0522818	0.0395209	0.0801909	0.0856811	0.0874329	0.113395	0.0720862	0.0812677	0.0407009	0.0233186	0.0927071	0.152771	0.110415	0.128452	0.0268195	0.0632214	0.15815	0.0756233	0.144109	0.0998515	0.122225	0.166519	0.031106	0.147199	0.0589966	0.186373	0.135256	0.0728362	0.150375	0.0966855	0.18002	0.112765	0.172371	0.166191	0.133597	0.209933	0.105514	0.13164	0.142755	0.084311	0.105641	0.128033	0.142983	0.142089
1116.58	0.125958	0.147107	0.0451539	0.018366	0.100679	0.0511375	0.0385845	0.0781505	0.0834132	0.0853225	0.110597	0.0704657	0.0794226	0.0397038	0.0224372	0.0895312	0.145514	0.106958	0.124105	0.0255719	0.0618694	0.154605	0.0737854	0.141055	0.0954876	0.119587	0.162503	0.0304076	0.14381	0.0580767	0.177122	0.131457	0.0707358	0.145566	0.0943436	0.17552	0.110655	0.1689	0.162734	0.130761	0.203974	0.103321	0.129827	0.139613	0.0824965	0.103241	0.123467	0.13795	0.138038
1118.51	0.120727	0.142613	0.0439693	0.0178624	0.0985183	0.0504975	0.0377169	0.0764639	0.0812598	0.0842024	0.108171	0.068964	0.0780016	0.0387487	0.0216858	0.0866151	0.138764	0.103749	0.120021	0.0243982	0.0607279	0.151924	0.0722602	0.138445	0.0918272	0.117322	0.158658	0.0298284	0.141186	0.0571638	0.169266	0.127995	0.0687788	0.141063	0.0921188	0.171177	0.108501	0.165549	0.159581	0.127891	0.19861	0.101233	0.127957	0.136774	0.0807208	0.101001	0.119344	0.133384	0.13441
1120.44	0.116026	0.138473	0.0429492	0.0173892	0.0965479	0.0499593	0.036915	0.0749882	0.0792498	0.08335	0.106026	0.0675669	0.07664	0.0378321	0.0210863	0.084013	0.132774	0.100833	0.116233	0.0233701	0.0596722	0.149658	0.0708725	0.136208	0.0888735	0.115497	0.155055	0.0292844	0.138884	0.0562553	0.162997	0.12491	0.0671292	0.136923	0.0900512	0.167278	0.106467	0.162545	0.156797	0.125251	0.193892	0.0993192	0.126323	0.134222	0.0790703	0.099108	0.115959	0.129506	0.131481
1122.37	0.111672	0.134588	0.0419836	0.0169384	0.0946649	0.049055	0.0361761	0.0735049	0.0773896	0.0819368	0.104052	0.0662651	0.074979	0.0369607	0.0206384	0.0816197	0.127335	0.0981409	0.112724	0.0224566	0.0585674	0.147159	0.0694617	0.133997	0.0860318	0.113971	0.151765	0.028693	0.136231	0.055445	0.157674	0.121979	0.0657066	0.133103	0.0881714	0.163744	0.104555	0.160082	0.15433	0.122834	0.189612	0.0976275	0.125119	0.13186	0.0776372	0.0975141	0.112921	0.125909	0.12916
1124.3	0.107342	0.130686	0.0409992	0.0165024	0.0928193	0.0476147	0.0355057	0.0718967	0.0756124	0.0796548	0.102193	0.0650571	0.0729504	0.036127	0.0203231	0.0792315	0.121993	0.0955163	0.109404	0.0215651	0.0573692	0.144257	0.0679991	0.131603	0.0831032	0.112823	0.148769	0.0280366	0.132982	0.0547211	0.152598	0.118913	0.0643314	0.129434	0.0864858	0.160209	0.10288	0.157791	0.152077	0.120679	0.185309	0.0961362	0.12413	0.129644	0.0764408	0.095819	0.109874	0.122193	0.127257
1126.22	0.102863	0.126557	0.0400704	0.0160907	0.0910725	0.0458572	0.0349269	0.070232	0.0738587	0.0768343	0.100504	0.0639723	0.0707994	0.0353236	0.0201223	0.0767483	0.1165	0.09288	0.106233	0.0206401	0.0561609	0.141207	0.0666042	0.129434	0.0801214	0.112087	0.146265	0.0273688	0.129671	0.0540286	0.147583	0.115936	0.0629312	0.125814	0.0849808	0.156655	0.101605	0.15572	0.150262	0.118911	0.180897	0.094812	0.123188	0.127474	0.0754647	0.0939162	0.106739	0.118324	0.125572
1128.15	0.0983449	0.122243	0.0391271	0.015711	0.0895692	0.0441552	0.0344688	0.0687009	0.0721561	0.0740685	0.0991118	0.0630651	0.0688564	0.0345594	0.0200213	0.0742711	0.111	0.0903156	0.103289	0.0197039	0.0550843	0.138253	0.0654487	0.127695	0.0771685	0.111398	0.144309	0.0267675	0.127021	0.053313	0.142492	0.11322	0.0614963	0.122337	0.0836332	0.153234	0.100371	0.153908	0.14887	0.117493	0.176652	0.0936749	0.122256	0.125466	0.07473	0.0919552	0.10359	0.114611	0.124077
1130.08	0.0940546	0.117989	0.0382371	0.0153516	0.0884461	0.0427657	0.0341513	0.0674821	0.0705862	0.071803	0.0981196	0.0623717	0.0673253	0.0338544	0.0200019	0.0719831	0.10583	0.0879758	0.100696	0.018817	0.0542415	0.135809	0.0646465	0.126447	0.0744269	0.110577	0.142995	0.0262901	0.125321	0.0527074	0.137838	0.110773	0.0600958	0.119188	0.0824385	0.149981	0.0990876	0.15242	0.147836	0.116368	0.172773	0.0927747	0.121537	0.123726	0.0742847	0.0902092	0.100714	0.111355	0.122988
1132.01	0.090176	0.114004	0.037526	0.0149985	0.08775	0.0417503	0.0339826	0.0666478	0.0691845	0.0701807	0.097544	0.0618817	0.066234	0.0332165	0.0200466	0.0699621	0.101212	0.0859249	0.0984879	0.0180131	0.053652	0.133883	0.064215	0.125414	0.0719696	0.109743	0.142208	0.0259572	0.123999	0.0521644	0.133883	0.108505	0.0587794	0.116433	0.0814037	0.147066	0.0979505	0.151274	0.147102	0.115441	0.169284	0.0921258	0.121038	0.122195	0.0741361	0.0887168	0.098112	0.108466	0.122126
1133.94	0.0868174	0.110443	0.0369701	0.0146678	0.0874718	0.0410891	0.0339795	0.0662061	0.0679591	0.069187	0.0973705	0.0615892	0.0655513	0.0326493	0.0201462	0.068204	0.0972726	0.0841679	0.0966626	0.0173075	0.0533055	0.132464	0.0641526	0.124654	0.0699142	0.109169	0.142221	0.025774	0.122968	0.0517512	0.130571	0.106473	0.0576757	0.114061	0.0805301	0.144563	0.0970998	0.150571	0.146558	0.114865	0.166339	0.0917326	0.120827	0.12101	0.0742619	0.0874183	0.0958081	0.105894	0.121425
1135.87	0.0841072	0.107478	0.0364316	0.014391	0.0876192	0.0407901	0.0341674	0.0661838	0.0669508	0.068847	0.097619	0.0615347	0.0652878	0.0321596	0.0202915	0.0667418	0.0941738	0.0827415	0.0952719	0.0167347	0.0532091	0.131895	0.0645124	0.124383	0.0682822	0.109086	0.143201	0.025748	0.122801	0.0514295	0.128	0.104701	0.0568327	0.112121	0.0798041	0.142319	0.0965315	0.150227	0.146308	0.114766	0.163793	0.0916327	0.120754	0.120203	0.0746571	0.0862947	0.0939617	0.103777	0.121022
1137.8	0.0822111	0.105307	0.0361568	0.0141837	0.0882141	0.0408996	0.0345549	0.0666245	0.0662155	0.0692713	0.0983047	0.0617638	0.0654918	0.0317524	0.0204584	0.0656677	0.0921359	0.0817166	0.0943946	0.0163537	0.0533764	0.132187	0.0653665	0.124774	0.0673252	0.109514	0.145109	0.0258897	0.123649	0.0513951	0.126414	0.103344	0.0562179	0.110722	0.0792152	0.140541	0.0961442	0.150311	0.146729	0.115209	0.161713	0.0918598	0.120963	0.119824	0.0753121	0.0853913	0.0927485	0.102437	0.120881
1139.72	0.0812164	0.104014	0.0360203	0.0140464	0.089216	0.0414223	0.0351152	0.0674916	0.0657516	0.0704789	0.099345	0.062254	0.066146	0.0314216	0.0206139	0.0650267	0.0912909	0.0811106	0.0940289	0.0162005	0.0537825	0.133053	0.0666937	0.125657	0.0670779	0.110014	0.147726	0.0261908	0.125349	0.0515397	0.125772	0.102444	0.0557545	0.109887	0.0787546	0.13939	0.0957904	0.150857	0.147602	0.116026	0.160346	0.0923817	0.121564	0.119632	0.0761593	0.0847335	0.0920876	0.101778	0.120724
1141.65	0.0810802	0.103535	0.0359777	0.0139863	0.0904908	0.0422463	0.0357936	0.0686184	0.0655113	0.0722124	0.100556	0.0629137	0.0670972	0.0311594	0.0207366	0.0647718	0.0915899	0.0808771	0.0941023	0.0162578	0.0543532	0.134455	0.0683325	0.126982	0.0675827	0.110304	0.150926	0.0266052	0.127747	0.0517633	0.126115	0.101962	0.0555774	0.109543	0.0783986	0.138817	0.095621	0.151802	0.148717	0.117311	0.159746	0.093124	0.122444	0.119833	0.0771041	0.0844903	0.0920291	0.101641	0.120629
1143.58	0.0816478	0.103711	0.0360088	0.0140053	0.0918733	0.0431511	0.036529	0.0697819	0.0654577	0.0739979	0.101748	0.0636349	0.0681012	0.030957	0.020818	0.0648106	0.0928067	0.0809449	0.0945394	0.0164663	0.054989	0.135894	0.0700568	0.128405	0.0686576	0.110239	0.154372	0.0270538	0.130379	0.0520403	0.12729	0.10179	0.0555927	0.109592	0.0781008	0.138694	0.0954768	0.152761	0.15011	0.118811	0.15956	0.0940312	0.123362	0.120268	0.078105	0.0845463	0.0925721	0.102064	0.120664
1145.51	0.0827073	0.104347	0.036054	0.0140767	0.0932307	0.0438998	0.0372663	0.0708061	0.0655583	0.0754034	0.10279	0.0643191	0.0689428	0.0307952	0.0208466	0.0650559	0.0946271	0.0812285	0.0952582	0.0167612	0.0555885	0.137252	0.0716801	0.129737	0.0698431	0.10988	0.157704	0.0274551	0.132822	0.052344	0.128925	0.101802	0.0556567	0.109938	0.0778086	0.138757	0.0953564	0.153813	0.1514	0.12024	0.159413	0.0950539	0.124366	0.120722	0.0791744	0.0846667	0.0933298	0.102798	0.120741
1147.44	0.0840422	0.105227	0.0361449	0.0141637	0.0944659	0.0443278	0.0379616	0.0715875	0.0657427	0.0762028	0.103601	0.0648749	0.0695081	0.0306506	0.0208083	0.0654325	0.0967406	0.0816214	0.0961156	0.017092	0.0560631	0.138568	0.073086	0.130806	0.0710267	0.109591	0.160707	0.0277603	0.134858	0.0525323	0.130441	0.101883	0.0558456	0.110453	0.0774709	0.138898	0.0952415	0.154998	0.152395	0.121577	0.159416	0.0961001	0.125371	0.121207	0.0803061	0.084688	0.0940997	0.103718	0.120787
1149.37	0.0855065	0.106169	0.0362542	0.0142528	0.0955444	0.0443971	0.0386075	0.0721082	0.0659332	0.0764019	0.10417	0.0652602	0.0698069	0.030517	0.0207095	0.0658948	0.0989382	0.0820433	0.0969425	0.0174315	0.0563768	0.139631	0.0742557	0.131615	0.072219	0.109734	0.163461	0.0279762	0.136467	0.0526594	0.131881	0.102192	0.0559566	0.111026	0.0770326	0.139062	0.0950417	0.156051	0.153265	0.122758	0.159568	0.0970811	0.126436	0.121523	0.0814785	0.0846905	0.0948034	0.104831	0.12073
1151.3	0.087042	0.107087	0.0362485	0.0143457	0.0965284	0.0442152	0.0392413	0.0724566	0.0661055	0.0762271	0.104587	0.0655235	0.0699641	0.030402	0.0205789	0.0664397	0.101125	0.082474	0.097617	0.0177777	0.0565785	0.140342	0.075291	0.132195	0.0733454	0.109911	0.166182	0.0281572	0.137713	0.0528199	0.133443	0.102456	0.0560144	0.111615	0.0764525	0.139237	0.0947438	0.156931	0.154119	0.123825	0.159542	0.0979831	0.12764	0.121681	0.0827001	0.0846772	0.095322	0.105844	0.120539
1153.22	0.0885914	0.107938	0.0362615	0.0144238	0.0975402	0.044001	0.0399191	0.0727915	0.0662549	0.0760692	0.105	0.065767	0.0701731	0.0302947	0.0204368	0.0670543	0.103227	0.0828896	0.0980387	0.0181428	0.056774	0.140985	0.0763755	0.13271	0.0743918	0.109877	0.169107	0.0283682	0.139011	0.0528446	0.134991	0.102526	0.0562016	0.112168	0.0757246	0.139463	0.0943788	0.157769	0.154742	0.124924	0.159294	0.0988403	0.128848	0.121933	0.0839948	0.0845907	0.095778	0.106623	0.120249
1155.15	0.089978	0.108592	0.0362177	0.0144525	0.0986471	0.0439843	0.0406738	0.0732346	0.0663155	0.0763035	0.105508	0.0660662	0.0705994	0.030157	0.0202764	0.0676392	0.105041	0.0831822	0.0980456	0.0185189	0.0570509	0.141541	0.0776463	0.133245	0.0751021	0.109615	0.172144	0.0286433	0.140514	0.0526404	0.136006	0.102581	0.0561349	0.112507	0.0748669	0.139395	0.0938804	0.158546	0.154941	0.126023	0.158799	0.0996454	0.129979	0.12204	0.0853339	0.0843353	0.0959548	0.107228	0.119489
1157.08	0.090922	0.108828	0.0359929	0.0144155	0.0998193	0.044293	0.0415098	0.0738233	0.0661775	0.0771022	0.106133	0.0664543	0.0713073	0.0299555	0.0200822	0.0680217	0.106218	0.083192	0.097455	0.0188528	0.0574404	0.142342	0.0791296	0.133851	0.0752202	0.109195	0.175398	0.0289792	0.142394	0.0523293	0.136023	0.102528	0.0557936	0.112393	0.073874	0.139	0.0935419	0.159256	0.155206	0.127095	0.157911	0.100357	0.130961	0.122024	0.0866569	0.0838784	0.0956047	0.107484	0.118081
1159.01	0.0911235	0.108444	0.0356459	0.014316	0.100972	0.0449132	0.0424084	0.074551	0.0657715	0.0784178	0.106856	0.0669444	0.0722546	0.0296798	0.0198488	0.0680262	0.106341	0.0827826	0.0961731	0.0190455	0.0579221	0.143704	0.080768	0.134593	0.0746219	0.108522	0.178745	0.029352	0.144748	0.0519621	0.134823	0.101946	0.0553086	0.111662	0.0727066	0.138389	0.0932728	0.159855	0.155519	0.128185	0.156276	0.100953	0.131892	0.121819	0.0879232	0.0830975	0.0947112	0.107013	0.116084
1160.94	0.0902914	0.107303	0.0352184	0.0141441	0.101999	0.0457345	0.0433219	0.0753789	0.0650721	0.0800902	0.107622	0.0675144	0.0733292	0.0293216	0.0195702	0.0675006	0.104995	0.081834	0.0942018	0.0189787	0.0584356	0.145292	0.0824636	0.135364	0.0732443	0.107658	0.182181	0.029728	0.147414	0.05164	0.132297	0.100799	0.0545621	0.110214	0.0713209	0.137273	0.0929575	0.160239	0.155675	0.129254	0.153954	0.101413	0.132853	0.121347	0.0890893	0.0820688	0.0930516	0.105733	0.113738
1162.86	0.0881668	0.105303	0.0344124	0.0138799	0.102768	0.0466116	0.0441671	0.0761785	0.06405	0.0818856	0.108313	0.0680814	0.074371	0.0288671	0.0192352	0.0663192	0.101854	0.0802353	0.0915963	0.0185553	0.0588883	0.146412	0.0840652	0.135893	0.0707932	0.106661	0.185303	0.0300624	0.14983	0.0512212	0.128088	0.0992197	0.0533972	0.107954	0.0697145	0.13542	0.0923776	0.160124	0.155559	0.13003	0.150892	0.101667	0.133412	0.120525	0.0900495	0.0806092	0.0903553	0.103249	0.111027
1164.79	0.0846747	0.102409	0.0333575	0.0135312	0.103176	0.0474078	0.0448694	0.0767539	0.0627003	0.083511	0.108816	0.0685535	0.0752242	0.0283258	0.0188425	0.0644594	0.0968979	0.077986	0.0884943	0.0177516	0.0591993	0.146739	0.0854071	0.136208	0.0673457	0.105772	0.188047	0.0303134	0.151621	0.0507602	0.121969	0.097132	0.0517121	0.104889	0.0679298	0.132986	0.0915521	0.159389	0.155182	0.130382	0.147098	0.101655	0.133507	0.119347	0.0907019	0.0787608	0.0866229	0.0997011	0.107983
1166.72	0.0800783	0.098751	0.0321132	0.0131439	0.103229	0.0480268	0.0454054	0.0769782	0.0611171	0.0847163	0.109102	0.0689006	0.0758034	0.0277444	0.0184128	0.0620871	0.0905744	0.0752933	0.0851634	0.0166518	0.059341	0.146385	0.0863864	0.136432	0.0633783	0.10486	0.190263	0.0304662	0.152903	0.0501867	0.114158	0.0945751	0.0498006	0.101261	0.0660493	0.1303	0.0906299	0.158312	0.154643	0.130497	0.142883	0.101409	0.133432	0.117821	0.0910455	0.0766589	0.0823159	0.0956476	0.104675
1168.65	0.0748596	0.0945697	0.0308199	0.0127613	0.103003	0.0484255	0.0457868	0.0768767	0.0594503	0.0854087	0.109206	0.0691361	0.0761009	0.0271661	0.017969	0.0594821	0.083608	0.072463	0.0818872	0.0154117	0.059324	0.145643	0.086969	0.1364	0.059337	0.103947	0.191662	0.0305275	0.153718	0.0494916	0.105292	0.0917675	0.0478949	0.0974393	0.0641685	0.127376	0.0895726	0.156954	0.154087	0.130365	0.138579	0.101	0.133133	0.116226	0.0911329	0.0741472	0.0777892	0.0913028	0.101402
1170.58	0.0695016	0.0901148	0.0296001	0.0124009	0.102522	0.0485713	0.0459988	0.0765407	0.0578061	0.0855765	0.109116	0.0692402	0.0760931	0.0266021	0.0175196	0.056902	0.0766998	0.0697397	0.0788486	0.0141911	0.0591377	0.144694	0.087092	0.136055	0.055496	0.103099	0.192277	0.030492	0.153882	0.0487886	0.0963266	0.0889377	0.0459999	0.0937231	0.0623758	0.124369	0.0884608	0.155238	0.153347	0.129918	0.134358	0.100431	0.132546	0.114671	0.0909494	0.0716113	0.0732484	0.0870109	0.0983047
1172.51	0.0643743	0.085618	0.0284638	0.0120629	0.101735	0.0483983	0.0459863	0.0760309	0.0562295	0.085163	0.108773	0.0691606	0.0756933	0.0260505	0.0170669	0.0545231	0.0703464	0.0672642	0.0761262	0.0131007	0.0587433	0.143487	0.0866488	0.135537	0.0521505	0.102369	0.192081	0.0303327	0.15332	0.0482302	0.0878868	0.0863212	0.044421	0.0902858	0.0607173	0.12134	0.087478	0.153317	0.152285	0.129171	0.130439	0.0996542	0.131664	0.113221	0.0904351	0.0694847	0.0691417	0.0832979	0.0955605
1174.44	0.0597259	0.0813213	0.0273905	0.0117356	0.1006	0.0478294	0.045686	0.0753859	0.0547548	0.0841101	0.108145	0.0688708	0.0748221	0.0255166	0.016615	0.052451	0.0648055	0.0651116	0.0737447	0.0121869	0.058115	0.141877	0.0855883	0.13479	0.0493003	0.101696	0.191044	0.0300251	0.151898	0.0476572	0.0803549	0.0840241	0.043089	0.0872282	0.0591932	0.11845	0.086444	0.151287	0.150922	0.128102	0.127073	0.0986661	0.130574	0.111974	0.0895857	0.0674467	0.0656058	0.0801492	0.0931128
1176.36	0.0556934	0.0774592	0.0264511	0.0113985	0.0991428	0.0468641	0.0450678	0.0746663	0.0534149	0.0825107	0.107272	0.0683899	0.073517	0.0250056	0.0161724	0.0507254	0.060152	0.0633014	0.0716889	0.0114474	0.0572756	0.139942	0.0839876	0.133491	0.0469967	0.100948	0.189389	0.0295772	0.149502	0.0469492	0.074044	0.082004	0.0418181	0.0845925	0.0578057	0.115942	0.0853284	0.149245	0.149458	0.12657	0.124186	0.0974986	0.129214	0.110705	0.0884497	0.0656568	0.062663	0.0775241	0.0907991
1178.29	0.0522929	0.0741731	0.0257411	0.0110461	0.097476	0.0456471	0.0441862	0.073944	0.0522053	0.080626	0.106247	0.0677702	0.0719614	0.0245142	0.015751	0.0493106	0.0563366	0.0617861	0.0699	0.0108524	0.0563077	0.1374	0.0820307	0.131383	0.0451689	0.100072	0.187272	0.0290385	0.146144	0.0460812	0.0689846	0.0800358	0.040719	0.0823369	0.0565827	0.11368	0.0841106	0.146934	0.147845	0.124522	0.121449	0.0961859	0.12744	0.109295	0.0870769	0.0641308	0.0602597	0.0751908	0.0887051
1180.22	0.0495079	0.0715257	0.025159	0.010716	0.0958444	0.0444501	0.0432314	0.0732977	0.051117	0.0787692	0.105242	0.0671193	0.0704375	0.0240535	0.0153784	0.0481612	0.0533108	0.0605267	0.0683509	0.0103714	0.0553609	0.134536	0.0799894	0.128957	0.0436952	0.0991831	0.184953	0.028501	0.142431	0.045242	0.0651084	0.078291	0.0399228	0.0804253	0.0555602	0.111677	0.0828193	0.144459	0.146127	0.122365	0.118982	0.0948333	0.125395	0.107794	0.0855816	0.0628401	0.0583739	0.0732845	0.0870827
1182.15	0.0473239	0.0695219	0.0246681	0.0104567	0.0945386	0.0435176	0.0424451	0.0728118	0.0501768	0.0771633	0.104455	0.0665772	0.069189	0.0236483	0.015083	0.0472661	0.0510395	0.0595327	0.0670669	0.00998461	0.0545895	0.132339	0.0781459	0.127258	0.0424764	0.0984354	0.182975	0.0280588	0.139465	0.0445939	0.0621757	0.0770006	0.0393962	0.0788801	0.054746	0.110039	0.0817078	0.14244	0.144839	0.12058	0.117043	0.0936333	0.12353	0.106556	0.0841635	0.0619288	0.0569776	0.0718022	0.0858487
1184.08	0.0457264	0.0681317	0.0243947	0.0102752	0.0936631	0.0428895	0.0419145	0.0725287	0.0494243	0.0758609	0.103926	0.0662046	0.0682663	0.0233058	0.0148688	0.0466306	0.049479	0.0588191	0.0660627	0.00968855	0.0540355	0.131154	0.0766371	0.126596	0.0415433	0.0976133	0.181653	0.0277413	0.137676	0.0441793	0.0600154	0.0760376	0.0390341	0.0777275	0.0541391	0.108896	0.0812121	0.141208	0.144296	0.119432	0.115674	0.0927061	0.122029	0.106076	0.0829446	0.0614262	0.0559455	0.0705854	0.0849823
1186.01	0.0446707	0.0672899	0.0242985	0.0101319	0.093009	0.0423619	0.0414631	0.0723792	0.0488449	0.0747181	0.10344	0.0659046	0.0674762	0.0229996	0.0147074	0.0462277	0.0485571	0.0583402	0.0652803	0.00949098	0.0535744	0.130415	0.07534	0.126302	0.0410206	0.09644	0.180427	0.0274797	0.136469	0.0438693	0.0586344	0.0751938	0.0387071	0.0769094	0.0537477	0.10815	0.0809843	0.140268	0.144054	0.118587	0.114652	0.0919446	0.12078	0.106027	0.0818055	0.0611515	0.0553146	0.0698158	0.0844511
1187.94	0.044152	0.0669533	0.0242654	0.0100242	0.0923207	0.0417276	0.0408816	0.0722483	0.0484021	0.0735444	0.102798	0.0655787	0.0666074	0.0227258	0.0145881	0.04603	0.0482599	0.058059	0.0646909	0.00940688	0.0530822	0.129152	0.0740646	0.125337	0.0407834	0.095071	0.178936	0.0271914	0.134664	0.0436191	0.0581078	0.074516	0.0385063	0.0763749	0.053579	0.107623	0.0805175	0.139144	0.143549	0.117524	0.113989	0.0912009	0.119232	0.105832	0.0805887	0.0609891	0.0551558	0.069425	0.084265
1189.86	0.044165	0.0671073	0.024207	0.00996103	0.0915855	0.0409777	0.0401477	0.0721045	0.048079	0.0723001	0.102034	0.0652203	0.0656353	0.0224968	0.0145145	0.0460315	0.0485856	0.0579638	0.0642983	0.00943718	0.0525509	0.12705	0.0727477	0.123492	0.0407935	0.0937789	0.177278	0.0268692	0.131921	0.0433446	0.0582461	0.0741425	0.0385307	0.0761209	0.0536028	0.107228	0.0797031	0.137739	0.142641	0.116154	0.11367	0.0904582	0.117214	0.105333	0.0792963	0.0609314	0.0553778	0.0692645	0.0843426
1191.79	0.0446711	0.0677373	0.0243385	0.00994063	0.0910178	0.0403231	0.039455	0.0720186	0.047877	0.0711565	0.101389	0.0648994	0.0647503	0.022316	0.0144922	0.0462256	0.049502	0.0580429	0.0641001	0.00956437	0.0520889	0.12512	0.0715041	0.122001	0.0412213	0.09297	0.175802	0.0265867	0.12943	0.043202	0.0590968	0.0739429	0.0385996	0.0761523	0.053782	0.10692	0.0790358	0.136571	0.141938	0.115066	0.113772	0.0898446	0.115496	0.10506	0.0780955	0.061174	0.055899	0.0694385	0.0847835
1193.72	0.0455628	0.0687707	0.0245907	0.00994896	0.0907362	0.0399441	0.0389765	0.0720252	0.0477648	0.0702622	0.101022	0.0646383	0.0641188	0.0221613	0.0145112	0.0465565	0.0508974	0.0582324	0.0640315	0.00975967	0.0517711	0.124157	0.0704439	0.121562	0.0419773	0.0927703	0.174689	0.0263999	0.127934	0.0432509	0.0606607	0.0738962	0.0386899	0.0763901	0.0540967	0.106954	0.0787744	0.135959	0.141932	0.114419	0.114312	0.0894435	0.114523	0.105317	0.0770944	0.0617603	0.0567446	0.0699248	0.085518
1195.65	0.046662	0.0700551	0.0248732	0.0099837	0.0905864	0.0397763	0.0386782	0.0720366	0.0476722	0.0695216	0.10085	0.0643847	0.0636877	0.0220071	0.0145497	0.0469213	0.0525632	0.058432	0.0639911	0.00999188	0.0515466	0.124163	0.0695344	0.121765	0.0428422	0.0929302	0.173878	0.0262752	0.127061	0.0433899	0.0625857	0.0739873	0.0389062	0.0766839	0.0545107	0.10725	0.0786914	0.1357	0.142396	0.114036	0.115056	0.0891952	0.113938	0.105937	0.0762381	0.0625599	0.0577718	0.070439	0.0864272
1197.58	0.0477338	0.0713871	0.0251357	0.0100445	0.0903022	0.0395708	0.0383705	0.0719396	0.0475328	0.0686867	0.100661	0.0640781	0.0632465	0.0218415	0.0145848	0.0472146	0.0542182	0.0585464	0.0638845	0.0102286	0.0512913	0.124319	0.0686438	0.121811	0.0436785	0.0931813	0.172862	0.0261254	0.126073	0.0434693	0.0645697	0.0739059	0.0390569	0.0768926	0.0549428	0.107465	0.078586	0.135441	0.142643	0.113583	0.115719	0.0889656	0.113326	0.106493	0.0753989	0.0633601	0.058781	0.0709111	0.087363
1199.51	0.0485005	0.0725393	0.0253861	0.0101061	0.0897555	0.039148	0.0379095	0.071721	0.0473013	0.0676458	0.10031	0.0636924	0.0626545	0.021656	0.0146002	0.0473406	0.055551	0.0584822	0.0636222	0.0104347	0.0509242	0.123841	0.0676823	0.121249	0.0443996	0.0933375	0.171321	0.0259007	0.124655	0.0435441	0.0663377	0.0736766	0.0392133	0.0769027	0.0553052	0.10767	0.0782706	0.134817	0.142434	0.112851	0.116177	0.0886516	0.112404	0.106663	0.0744969	0.0640517	0.0597729	0.0712535	0.0883097
1201.44	0.0487096	0.0732986	0.0255573	0.0101334	0.0890179	0.0385431	0.0373163	0.0714485	0.0469416	0.0665092	0.0997862	0.0632205	0.0619453	0.0214398	0.0145914	0.047211	0.056295	0.0581483	0.063126	0.0105744	0.0504608	0.122912	0.0666663	0.120122	0.0447907	0.0934378	0.169378	0.0256266	0.123047	0.0435651	0.0675464	0.0732714	0.0393255	0.0766084	0.0555532	0.107682	0.077673	0.13398	0.141753	0.111789	0.116193	0.088222	0.111134	0.106454	0.0735329	0.0646626	0.0605372	0.0712179	0.0890468
1203.36	0.0482431	0.0735386	0.0255998	0.0101203	0.0882568	0.0379216	0.0367276	0.0711759	0.0464398	0.0654416	0.0991792	0.0626808	0.061241	0.0211955	0.0145683	0.0467774	0.0563017	0.0575113	0.0623848	0.0106176	0.0499808	0.122008	0.0656893	0.118824	0.0447789	0.0935995	0.167393	0.0253641	0.121419	0.0435724	0.0678456	0.0727065	0.0392748	0.0759548	0.0556753	0.107331	0.0770263	0.133247	0.140906	0.110678	0.115831	0.087725	0.109911	0.10614	0.0725836	0.0651739	0.0609374	0.070818	0.089634
1205.29	0.0471823	0.073287	0.0255571	0.0100876	0.0876153	0.037422	0.0362637	0.070917	0.0458313	0.0645265	0.0986022	0.0621331	0.060628	0.0209412	0.0145458	0.0460736	0.0555775	0.0566378	0.0614793	0.0105501	0.0495628	0.121352	0.0648574	0.11764	0.044521	0.0937645	0.165531	0.0251534	0.119972	0.0436357	0.0673765	0.071894	0.0391268	0.0749977	0.0556746	0.106963	0.0764459	0.132764	0.140336	0.109788	0.115191	0.0872587	0.109066	0.105785	0.0717657	0.0655905	0.0610538	0.0700699	0.0901152
1207.22	0.0457585	0.0727096	0.025456	0.0100485	0.087122	0.0370776	0.0359343	0.0706638	0.0451828	0.0637711	0.0980912	0.0616369	0.0601107	0.0206876	0.014534	0.0451967	0.0542806	0.0556438	0.0605145	0.0103851	0.0492296	0.120901	0.0642146	0.116892	0.044011	0.0936558	0.163855	0.0249902	0.118723	0.0437563	0.0664911	0.0708671	0.0389436	0.0738685	0.0555932	0.106454	0.0759971	0.132463	0.139818	0.109101	0.114252	0.0868832	0.108532	0.105428	0.0711326	0.0659315	0.0609087	0.0690574	0.0904095
1209.15	0.044262	0.0720263	0.0252735	0.0100047	0.0866875	0.0368334	0.0356583	0.0703887	0.0445566	0.0631385	0.0975808	0.0612023	0.0596413	0.0204326	0.0145376	0.0442663	0.0527058	0.0546374	0.0595699	0.010172	0.0489452	0.120595	0.063715	0.116351	0.043218	0.0931072	0.162324	0.0248415	0.117633	0.043861	0.0654664	0.0698068	0.0387011	0.0727051	0.0555199	0.105791	0.0755589	0.132011	0.139247	0.108477	0.113205	0.0865747	0.107938	0.10506	0.070616	0.0661623	0.0606337	0.0678714	0.0905777
1211.08	0.0429693	0.0714469	0.025115	0.00996785	0.0862137	0.0365942	0.0353535	0.0700579	0.0440002	0.0625478	0.0969979	0.0608057	0.0591717	0.0201799	0.0145622	0.0434094	0.0512301	0.053719	0.0587142	0.0099815	0.0486617	0.120218	0.0632696	0.115693	0.042557	0.0922623	0.160827	0.0246807	0.11665	0.0439438	0.0647305	0.0688517	0.0383884	0.0716342	0.0555322	0.105295	0.0750084	0.131498	0.138774	0.107883	0.11231	0.0862879	0.107208	0.10461	0.070108	0.0663298	0.0605053	0.0667473	0.0908761
1213.01	0.0420828	0.0711387	0.0251029	0.009953	0.0857222	0.0363054	0.0350141	0.0696785	0.0435529	0.0619568	0.0963792	0.0604453	0.0587107	0.0199426	0.0146122	0.0427478	0.0501929	0.052988	0.0580179	0.00986857	0.0483746	0.119608	0.0628379	0.114745	0.0423267	0.0914442	0.159215	0.024517	0.115586	0.0440255	0.0646476	0.0680796	0.0381263	0.0707742	0.0556458	0.104949	0.0743662	0.130997	0.138262	0.107306	0.11178	0.0860377	0.106388	0.104131	0.0695886	0.0665452	0.0605942	0.0658992	0.0913071
1214.93	0.0416661	0.0711827	0.0251788	0.00995639	0.0853266	0.0360136	0.0347064	0.0692987	0.0432214	0.0614473	0.0958459	0.0601379	0.0583315	0.0197231	0.0146892	0.0423382	0.0497492	0.0524841	0.0575017	0.00984361	0.0481236	0.119032	0.0624519	0.113887	0.0423807	0.0909361	0.157769	0.0243886	0.114707	0.0441368	0.0653357	0.067501	0.0379773	0.0701748	0.055845	0.104772	0.0738477	0.130504	0.137763	0.106717	0.111587	0.0858714	0.105769	0.103951	0.0691219	0.0668713	0.061044	0.0653308	0.0919151
1216.86	0.0416615	0.0715532	0.0252863	0.00996852	0.0850868	0.0358264	0.0344996	0.068936	0.0429696	0.0611394	0.0954848	0.0598839	0.0580985	0.0195118	0.0147975	0.0421449	0.0498574	0.0521648	0.0571248	0.00988644	0.0479466	0.118731	0.0621517	0.113392	0.0426488	0.0907626	0.156523	0.0243222	0.114128	0.0443437	0.0666029	0.0670128	0.0379408	0.0697925	0.0561284	0.104691	0.073435	0.130223	0.137413	0.106367	0.111554	0.0857968	0.105508	0.104039	0.0687574	0.0673442	0.0616986	0.065035	0.0926294
1218.79	0.0419747	0.0721658	0.0254568	0.01	0.0849426	0.0357829	0.0343997	0.0685448	0.0427561	0.0610023	0.095286	0.0596628	0.0579759	0.0193047	0.0149437	0.0420913	0.0503859	0.0519611	0.0568416	0.00997951	0.0478361	0.118615	0.0619275	0.113114	0.0430984	0.0909358	0.155373	0.0243004	0.113736	0.0446357	0.0681525	0.0666279	0.0379722	0.0695541	0.0564933	0.104743	0.0731383	0.130246	0.137256	0.106137	0.111636	0.0857834	0.105491	0.104164	0.0684887	0.0679033	0.0624411	0.0650609	0.0934957
1220.72	0.0425365	0.0729411	0.0256519	0.0100632	0.0847931	0.0357928	0.0343431	0.0680864	0.0425709	0.0608494	0.0951799	0.0594554	0.0578418	0.0191041	0.0151223	0.0421243	0.0512114	0.0518347	0.0566388	0.0101188	0.0477415	0.118609	0.0617421	0.112981	0.0435923	0.0912316	0.154235	0.0242743	0.113461	0.044909	0.0700283	0.0662961	0.0379284	0.0694236	0.0569044	0.104874	0.0729153	0.130335	0.137124	0.105909	0.111826	0.0858081	0.105423	0.104303	0.0682907	0.0683516	0.0633565	0.0652222	0.0944289
1222.65	0.0432892	0.0738216	0.0258076	0.010139	0.0845819	0.0357226	0.0342492	0.0675913	0.0424151	0.0605411	0.0950812	0.0592438	0.0576012	0.0188986	0.0153118	0.0422105	0.0522408	0.0517553	0.0564933	0.0103006	0.0476089	0.118715	0.0615752	0.112897	0.0442102	0.0915737	0.153162	0.0242111	0.11307	0.0451688	0.0721139	0.0660059	0.0378363	0.0693727	0.0573234	0.104888	0.0727053	0.130423	0.137016	0.105737	0.11203	0.0858488	0.105342	0.104448	0.0681348	0.0688404	0.0642844	0.0653122	0.0952508
1224.58	0.0441546	0.0747417	0.026016	0.010192	0.0843034	0.0355226	0.0340876	0.0671304	0.0422688	0.060111	0.0949225	0.05901	0.0572698	0.0186693	0.01549	0.0423027	0.0533897	0.0516673	0.0563479	0.0105095	0.0474232	0.118636	0.0614308	0.112477	0.0449796	0.091979	0.152243	0.0241228	0.112339	0.0454116	0.0741619	0.0657335	0.0377739	0.0693319	0.0577418	0.104862	0.072488	0.13056	0.136864	0.105456	0.112266	0.0858658	0.10532	0.104525	0.0679869	0.069365	0.0651912	0.0654158	0.0960814
1226.51	0.0450518	0.0756332	0.0262284	0.0102151	0.0839904	0.0352558	0.0339027	0.066753	0.0421056	0.0596841	0.0947058	0.0587603	0.0569495	0.0184148	0.0156505	0.0423519	0.0545853	0.0515203	0.0561568	0.0107274	0.0472227	0.118389	0.0613274	0.111949	0.0457401	0.092409	0.151394	0.0240508	0.111471	0.0456133	0.0762086	0.0654215	0.0377281	0.0692275	0.058159	0.104804	0.0722417	0.130536	0.136575	0.105146	0.112407	0.0858468	0.10524	0.104507	0.0678453	0.0697994	0.06607	0.0655203	0.0968674
1228.43	0.0459186	0.0764445	0.0263314	0.010227	0.0837094	0.0350385	0.0337716	0.0664831	0.0419175	0.0593706	0.0945138	0.0585277	0.0567478	0.0181483	0.0157904	0.042335	0.0557624	0.0513009	0.0559154	0.0109378	0.0470704	0.118437	0.0613036	0.111637	0.0464427	0.0927941	0.150689	0.0240234	0.11099	0.0457771	0.0782803	0.0651313	0.037672	0.0690344	0.0585458	0.104576	0.0719877	0.130434	0.136417	0.104982	0.112412	0.0858431	0.10518	0.10456	0.0677671	0.0700981	0.0668799	0.0655688	0.0975472
1230.36	0.0466988	0.0771275	0.026396	0.0102316	0.0835067	0.0349585	0.0337348	0.0663258	0.0416934	0.0592466	0.0944204	0.0583215	0.0567133	0.0178652	0.0158989	0.0422365	0.0568401	0.0509982	0.0556142	0.0111236	0.0470004	0.118852	0.0614015	0.111525	0.0470754	0.0931342	0.150156	0.024031	0.110974	0.0459864	0.0801192	0.0646892	0.0375072	0.0687442	0.0588642	0.104212	0.0717573	0.130544	0.13643	0.10488	0.112316	0.0859036	0.105289	0.104616	0.0677996	0.0704117	0.0675083	0.0656044	0.0981437
1232.29	0.0473267	0.0776171	0.0264357	0.0102155	0.0833455	0.035018	0.033765	0.0662477	0.0413952	0.0593281	0.0943935	0.0581037	0.0568106	0.0175423	0.0159665	0.0420224	0.0577186	0.0505712	0.0552095	0.0112679	0.0469912	0.119401	0.0616157	0.111528	0.0475219	0.0935097	0.149745	0.024038	0.111218	0.046209	0.0814815	0.0640946	0.0372799	0.0683153	0.0591013	0.103779	0.071647	0.13081	0.136499	0.104901	0.112137	0.0859991	0.105529	0.104697	0.0679019	0.0705873	0.067943	0.0654981	0.0985785
1234.22	0.0477642	0.0778752	0.0264152	0.0101824	0.083142	0.0351278	0.0338005	0.066187	0.0409964	0.0595168	0.0943337	0.0578458	0.0569431	0.0171783	0.016002	0.0416764	0.0583353	0.0499954	0.0546809	0.0113679	0.0469929	0.11994	0.0618756	0.111546	0.0477918	0.0939474	0.14932	0.0240205	0.111508	0.0464192	0.0824535	0.0635471	0.0370405	0.0677137	0.0592611	0.103188	0.0715334	0.131127	0.136542	0.105072	0.111785	0.086063	0.105837	0.104792	0.0679866	0.0706727	0.068233	0.0652674	0.0988589
1236.15	0.048051	0.0779476	0.0263621	0.0101567	0.0828673	0.0351828	0.0337988	0.0661081	0.0405207	0.0596587	0.0941845	0.0575703	0.0570253	0.0168037	0.0160251	0.0412367	0.0587321	0.0493053	0.0540742	0.0114413	0.0469721	0.12032	0.0621051	0.111491	0.0479524	0.0943139	0.14883	0.0239857	0.111748	0.0466679	0.0830785	0.0628722	0.0367197	0.0669679	0.0593508	0.102332	0.07126	0.131373	0.136486	0.10514	0.111229	0.0860757	0.106038	0.10474	0.0680187	0.0707049	0.0683069	0.0647817	0.0990134
1238.08	0.0482699	0.0779173	0.0262485	0.0101492	0.0825583	0.0351623	0.0337581	0.0660175	0.0400107	0.0596934	0.0939555	0.0573033	0.057041	0.0164439	0.0160405	0.0407582	0.0590252	0.0485553	0.0534505	0.0115069	0.0469232	0.120318	0.0622821	0.111165	0.0479977	0.094435	0.148158	0.0239541	0.111682	0.0467846	0.0832795	0.0620059	0.0363004	0.0661326	0.0593868	0.101242	0.0709443	0.131276	0.136036	0.105027	0.110395	0.0860473	0.106061	0.104553	0.0680149	0.0706529	0.068137	0.0641049	0.0989581
1240	0.0484689	0.0778112	0.026043	0.010142	0.0822261	0.0351278	0.0336977	0.0659003	0.03947	0.0596798	0.0936528	0.0570129	0.0570164	0.0160891	0.0160347	0.0402498	0.0593138	0.0477564	0.0528166	0.0115675	0.0468435	0.119989	0.0624185	0.11065	0.0479187	0.0944215	0.147323	0.0239272	0.111343	0.0467591	0.0832745	0.0611104	0.0358102	0.0652216	0.0593911	0.100129	0.070666	0.130892	0.135488	0.104781	0.109403	0.0859512	0.106041	0.104261	0.0679691	0.0705371	0.0679076	0.0633766	0.0987446
1241.93	0.0486365	0.0775926	0.0258169	0.0101137	0.0818232	0.0351199	0.0336286	0.0656895	0.0388747	0.059658	0.0932542	0.0566419	0.0569489	0.0157146	0.0159977	0.039687	0.0596274	0.0468923	0.0521457	0.0116164	0.0467186	0.119654	0.0624997	0.110207	0.0477742	0.094392	0.146318	0.0238853	0.111071	0.0467959	0.0832531	0.0602194	0.0352343	0.0642275	0.059365	0.0989092	0.0703589	0.130495	0.135036	0.10453	0.108446	0.0857384	0.106019	0.103985	0.0678453	0.0703602	0.0677268	0.0626996	0.0985483
1243.86	0.04874	0.0772297	0.0256829	0.0100555	0.0813076	0.0350977	0.0335357	0.0653221	0.0382151	0.05957	0.0927477	0.0561703	0.0567938	0.0153092	0.0159347	0.0390579	0.0599401	0.0459553	0.0514235	0.0116507	0.0465296	0.119538	0.0624692	0.109793	0.0476371	0.094276	0.145129	0.0238116	0.110841	0.0468048	0.0831816	0.059236	0.0346786	0.0631639	0.0592947	0.0975598	0.0699843	0.130143	0.134525	0.104172	0.107452	0.0853978	0.105974	0.103705	0.0676311	0.0701251	0.0674665	0.062038	0.0982678
1245.79	0.048752	0.0767215	0.0255696	0.00996601	0.0806859	0.0349908	0.033383	0.0647903	0.037499	0.0593308	0.0921382	0.0556085	0.0565151	0.0148798	0.0158568	0.0383641	0.0601934	0.0449446	0.0506537	0.0116689	0.046261	0.119413	0.0622591	0.109293	0.0474953	0.0940564	0.143801	0.0237031	0.11051	0.0467322	0.0828892	0.0581826	0.0342196	0.0620515	0.059191	0.0961528	0.0695948	0.129661	0.133915	0.103683	0.106372	0.0849404	0.105863	0.103355	0.0673352	0.0699396	0.0670752	0.0613851	0.0978609
1247.72	0.0486535	0.0760712	0.0253432	0.00984947	0.0799718	0.0347651	0.0331329	0.064108	0.036723	0.0588984	0.0914139	0.0549487	0.0561136	0.0144355	0.0157684	0.0375909	0.0603267	0.043851	0.0498369	0.0116618	0.0458994	0.119009	0.06182	0.108518	0.0472482	0.0937472	0.142124	0.0235534	0.109946	0.0465468	0.0822869	0.0571248	0.0337456	0.0608801	0.0590877	0.0945206	0.0691437	0.129016	0.133114	0.103045	0.105105	0.0843469	0.105621	0.102996	0.0669389	0.0698741	0.0666194	0.0607301	0.0974947
1249.65	0.0484513	0.0753	0.0250812	0.00971761	0.0791733	0.0344237	0.0327775	0.0632792	0.0358879	0.0582667	0.0905705	0.0541811	0.0556117	0.0139832	0.0156678	0.0367372	0.0603272	0.0426957	0.0489897	0.011623	0.045444	0.118203	0.0611489	0.107443	0.0468417	0.0935633	0.140092	0.0233467	0.108912	0.0462155	0.081589	0.0560234	0.0331881	0.0596495	0.0589874	0.0928392	0.0686214	0.128306	0.132047	0.102115	0.103526	0.0836015	0.105083	0.102462	0.0664176	0.0697236	0.0661301	0.0599171	0.0971685
1251.58	0.0481945	0.0744771	0.0248217	0.00958003	0.0783294	0.0339957	0.0323512	0.0623248	0.0350239	0.0574761	0.0896628	0.0533361	0.0550457	0.0135256	0.0155541	0.0358524	0.0602654	0.0415432	0.0481546	0.0115631	0.0449252	0.117089	0.0603107	0.106204	0.0463797	0.0935078	0.137979	0.02308	0.107452	0.0458542	0.0809153	0.0548064	0.0325413	0.058409	0.0588564	0.0911178	0.068022	0.127497	0.130808	0.100944	0.101952	0.0827538	0.104374	0.101809	0.0658022	0.0693785	0.065633	0.0589918	0.0967712
1253.5	0.047949	0.0736905	0.0246324	0.00943793	0.0775175	0.033556	0.0319177	0.0613143	0.0341792	0.0566517	0.0887881	0.0524794	0.0544823	0.0130688	0.0154374	0.035017	0.0602526	0.040464	0.0473769	0.0115029	0.0444048	0.116101	0.0594254	0.105065	0.045995	0.0935086	0.136023	0.0227843	0.106122	0.0455576	0.0803388	0.0536756	0.0320489	0.0572314	0.0586898	0.0894193	0.067549	0.126617	0.12961	0.0998034	0.100524	0.081894	0.10365	0.10124	0.0651713	0.0691352	0.0651001	0.0582016	0.096307
1255.43	0.0477457	0.0729721	0.0245511	0.00929885	0.0767862	0.0331979	0.0315329	0.0603234	0.0333762	0.0559326	0.0879973	0.0516623	0.0539878	0.0126272	0.0153356	0.0342744	0.0603516	0.0394852	0.0466722	0.0114528	0.0439375	0.115028	0.0585962	0.104018	0.0456317	0.0935482	0.134285	0.0225053	0.104945	0.0452677	0.0799303	0.0526875	0.031688	0.0561477	0.058531	0.087843	0.0671246	0.125689	0.128557	0.0987384	0.0991082	0.0810661	0.102919	0.100795	0.0645741	0.0691032	0.0646895	0.0575206	0.0958824
1257.36	0.0475629	0.0722838	0.0244561	0.00917978	0.0761268	0.0329445	0.0312114	0.0593972	0.032609	0.0553387	0.0872594	0.0509072	0.053567	0.012219	0.0152588	0.0336167	0.060532	0.0386031	0.0460293	0.0114061	0.0435348	0.113852	0.0578509	0.103125	0.0453263	0.093617	0.132733	0.0222678	0.103774	0.0449573	0.0795867	0.051765	0.031324	0.0551447	0.0584022	0.0863336	0.066674	0.124772	0.127601	0.0978453	0.0978994	0.0802573	0.102273	0.100458	0.0640102	0.069073	0.0644353	0.0568717	0.0955606
1259.29	0.0473452	0.0715598	0.0242897	0.0090762	0.0755113	0.0327151	0.0309167	0.0585599	0.0318635	0.0547716	0.0865065	0.0502151	0.0531515	0.0118425	0.0151886	0.0330142	0.0606948	0.0378026	0.0454144	0.0113502	0.0431634	0.112906	0.0571454	0.10237	0.0450481	0.0934903	0.131304	0.0220614	0.10276	0.0447257	0.0791503	0.050898	0.0309072	0.0541869	0.0582651	0.084839	0.0663035	0.123846	0.126686	0.0970403	0.0966931	0.0794485	0.101538	0.100179	0.0634625	0.0689637	0.0641264	0.0562233	0.0951298
1261.22	0.0470374	0.0707434	0.0240917	0.00895219	0.0749259	0.0324269	0.0305957	0.0578341	0.0311315	0.0541725	0.0857026	0.0495755	0.0526757	0.0114777	0.0150922	0.0324402	0.0607359	0.0370579	0.0447836	0.011278	0.0427879	0.112057	0.0564282	0.101596	0.0447183	0.0929814	0.129965	0.0218607	0.101788	0.044584	0.0786324	0.0501014	0.0305604	0.0532382	0.0580851	0.0834315	0.0659749	0.12291	0.125784	0.096163	0.0954346	0.0786417	0.100741	0.0998923	0.0629217	0.0687732	0.0637594	0.0556597	0.0946594
1263.15	0.0466298	0.0698104	0.0239589	0.00879663	0.0743642	0.0321079	0.0302447	0.0572228	0.0304172	0.0536005	0.084892	0.0489932	0.0521511	0.011127	0.014967	0.0318821	0.06062	0.0363512	0.0441309	0.0111923	0.0424188	0.111186	0.0557038	0.100662	0.0442529	0.0919958	0.128593	0.0216557	0.100637	0.0443984	0.0778518	0.0492291	0.0303225	0.0522963	0.0578914	0.0821265	0.0656271	0.121937	0.12495	0.0951926	0.0942052	0.0778686	0.0999295	0.099446	0.0623968	0.0684113	0.06336	0.0550952	0.0941077
1265.07	0.0461717	0.0687851	0.0237683	0.00865454	0.073815	0.0318496	0.0299208	0.0566946	0.0297381	0.0531184	0.0841788	0.0485057	0.0516361	0.0108244	0.0148493	0.0313498	0.0604051	0.035695	0.0435088	0.0111049	0.0421011	0.11052	0.0550224	0.0996702	0.0437907	0.0908814	0.127254	0.0214585	0.099488	0.0441794	0.0768607	0.0483192	0.0299965	0.0514111	0.0577296	0.0808315	0.0653075	0.1211	0.12419	0.0943595	0.0930662	0.0771861	0.0991301	0.0990063	0.0619175	0.0679965	0.0629304	0.0545385	0.0934083
1267	0.0457194	0.0677276	0.0234832	0.00856045	0.0732704	0.0316823	0.0296687	0.056222	0.0291139	0.052703	0.0836359	0.0481404	0.0511604	0.0105863	0.0147636	0.0308694	0.0601753	0.0351126	0.0429664	0.0110282	0.0418515	0.110146	0.0544165	0.0989451	0.0433489	0.0900816	0.126152	0.0212849	0.0985279	0.043969	0.0759077	0.0475363	0.0296244	0.0506386	0.0576028	0.0795194	0.0650549	0.120428	0.123526	0.0937318	0.0918671	0.0766301	0.0984158	0.0986564	0.0615016	0.0675836	0.0623753	0.0540242	0.0926791
1268.93	0.0452669	0.0666733	0.0232935	0.0084722	0.0727057	0.0315435	0.0294521	0.0557988	0.0285404	0.0522932	0.0832105	0.0478449	0.0506977	0.0103749	0.0146868	0.0304479	0.0599474	0.0345848	0.0424764	0.0109618	0.0416204	0.109986	0.0538496	0.0984309	0.0428504	0.08945	0.125236	0.021132	0.0977791	0.043767	0.0749852	0.0467742	0.0293014	0.0499629	0.0574991	0.078311	0.0648832	0.119782	0.123055	0.0931299	0.0907221	0.0761428	0.0976794	0.0983754	0.0610872	0.0671577	0.0617682	0.0535718	0.092101
1270.86	0.0447676	0.0656172	0.0231248	0.00831959	0.0720681	0.0313562	0.0291851	0.055412	0.0279989	0.0518455	0.0827574	0.0475128	0.0502063	0.0101428	0.0145836	0.0300608	0.0596714	0.0340642	0.0419771	0.0108907	0.0413309	0.109776	0.0532403	0.0979084	0.0423382	0.0888089	0.124238	0.020978	0.0969304	0.0435304	0.0739584	0.0460438	0.0289887	0.0493168	0.0574337	0.077193	0.0647119	0.11912	0.122693	0.0924763	0.0897476	0.0755997	0.0970084	0.0981502	0.0605492	0.0666842	0.0613001	0.0530958	0.0915647
1272.79	0.0442259	0.0645586	0.0229134	0.00810562	0.0713218	0.0310919	0.0288285	0.0550276	0.0274911	0.0513142	0.0821928	0.0471044	0.0496736	0.00989529	0.0144588	0.0296861	0.0593303	0.0335423	0.0414769	0.0108037	0.0409564	0.109366	0.0525394	0.0974118	0.0419019	0.0880369	0.123165	0.0208053	0.0960039	0.0432537	0.0730427	0.0454373	0.0287362	0.0486823	0.0574219	0.0760883	0.0644954	0.11834	0.122318	0.0918511	0.0887223	0.07495	0.0963566	0.0979293	0.0598306	0.0661245	0.0608996	0.0526738	0.0910143
1274.72	0.0437294	0.0635402	0.02274	0.00790274	0.0705093	0.030778	0.0284302	0.0546336	0.0270469	0.0506737	0.0815857	0.0466971	0.0491328	0.00967944	0.0143494	0.0293402	0.0589907	0.0330718	0.041064	0.0107089	0.040545	0.10877	0.0517804	0.0968324	0.0416313	0.0872984	0.122057	0.0206234	0.0950327	0.0429431	0.0723876	0.0448868	0.0284363	0.0481253	0.0574521	0.0750401	0.0642722	0.117459	0.121855	0.0910757	0.0877432	0.0742846	0.0956139	0.0976223	0.0590212	0.0656051	0.06047	0.0523285	0.090564
1276.64	0.0433553	0.0625969	0.0226337	0.00775557	0.0697144	0.030469	0.0280608	0.0542577	0.0266808	0.0499838	0.0810547	0.0463757	0.0486357	0.00951954	0.0142737	0.029049	0.0587113	0.0326925	0.0407923	0.0106207	0.040163	0.108124	0.0510347	0.0962765	0.0414251	0.0867566	0.120986	0.0204575	0.0941192	0.0427313	0.0718511	0.0443907	0.0280706	0.0476983	0.0575203	0.0741449	0.064147	0.116598	0.121383	0.0903117	0.0868835	0.0737122	0.0947851	0.0973523	0.058255	0.0651676	0.0600612	0.0520139	0.0901696
1278.57	0.0430903	0.0617144	0.0225499	0.00764595	0.0689832	0.0302134	0.0277506	0.0539242	0.0263652	0.0493623	0.0806407	0.0461366	0.048212	0.0094004	0.0142178	0.0288044	0.0584493	0.0323851	0.0406161	0.0105391	0.0398436	0.107569	0.0503456	0.0957585	0.0412226	0.0863858	0.120025	0.0203184	0.0932696	0.042484	0.0715218	0.0439955	0.0278438	0.0473668	0.0576463	0.0734283	0.0640506	0.115653	0.12116	0.0896866	0.0860994	0.0732407	0.0939278	0.0972235	0.0575892	0.0647178	0.059755	0.0517202	0.089802
1280.5	0.0428577	0.0608551	0.022499	0.00755138	0.0683111	0.0300222	0.0274984	0.0536238	0.026063	0.048861	0.0803245	0.045936	0.0478506	0.00930263	0.0141694	0.0285723	0.0581011	0.0321089	0.0404483	0.0104494	0.0395884	0.107088	0.0497152	0.0952776	0.0410334	0.0861178	0.119149	0.0201928	0.0924893	0.0422322	0.0713608	0.0436825	0.0277602	0.0470581	0.0578275	0.0727475	0.0639264	0.114766	0.121138	0.0891517	0.0854814	0.0728252	0.0931785	0.0971955	0.0570166	0.0643062	0.0595842	0.0514617	0.0894196
1282.43	0.0426028	0.0600202	0.022351	0.00748575	0.0677001	0.0298742	0.0273092	0.0533523	0.0257706	0.0484395	0.0801132	0.0457837	0.0475297	0.00922643	0.0141364	0.0283408	0.0576271	0.0318596	0.0402489	0.0103415	0.0393968	0.106764	0.0491492	0.0949384	0.0407046	0.0859447	0.118374	0.0200678	0.0918788	0.0420096	0.0710428	0.0433356	0.0276173	0.0467477	0.0580215	0.071945	0.0638823	0.114078	0.121254	0.0887389	0.0848584	0.0724706	0.0926076	0.0972092	0.0565385	0.0639778	0.0593431	0.0511164	0.0890298
1284.36	0.0423272	0.0592503	0.0221589	0.00746373	0.0671697	0.029751	0.0271864	0.0531358	0.025511	0.048067	0.0800252	0.0457232	0.0472492	0.00917673	0.0141301	0.0281356	0.0570983	0.0316596	0.0400314	0.0102227	0.0392645	0.106726	0.0486717	0.0947391	0.0402857	0.0858647	0.117713	0.019951	0.0914628	0.0417206	0.0704744	0.0429434	0.0273608	0.0464602	0.0582124	0.0712312	0.0639904	0.113462	0.121492	0.088455	0.0841393	0.0722048	0.0921578	0.0972378	0.0561451	0.0636646	0.0589555	0.0506775	0.0887491
1286.29	0.0420681	0.0585937	0.0220404	0.00746039	0.0667123	0.0296435	0.0270962	0.0529933	0.0253022	0.0477679	0.0800102	0.045746	0.0470081	0.00914572	0.0141466	0.0279891	0.0566341	0.0315179	0.0398169	0.0101142	0.0391615	0.106664	0.0482914	0.0946004	0.0399356	0.0857404	0.117188	0.0198575	0.0910919	0.0414381	0.0698699	0.0425588	0.0271364	0.0462191	0.058438	0.0706554	0.0640229	0.11273	0.121595	0.0882082	0.0835233	0.0719886	0.091577	0.0973677	0.0557638	0.0633686	0.0585103	0.0502633	0.0884887
1288.22	0.0418849	0.0580962	0.0220241	0.00743309	0.0662897	0.0295308	0.0269777	0.0529086	0.025153	0.0475449	0.0799771	0.0457932	0.046773	0.0091195	0.0141741	0.0279159	0.0563326	0.0314291	0.0396183	0.0100372	0.0390465	0.106489	0.0479825	0.0944382	0.0396587	0.0855333	0.116836	0.019788	0.0906306	0.0412645	0.0694335	0.0422583	0.0270202	0.0460384	0.0587259	0.0701768	0.0639846	0.111976	0.121802	0.0879089	0.0831486	0.0717428	0.0908415	0.0976097	0.0553062	0.0632368	0.0583559	0.0499837	0.0883269
1290.14	0.0418584	0.0578079	0.0220756	0.00737123	0.0659005	0.0294033	0.026816	0.052877	0.025078	0.0473591	0.0799245	0.0458474	0.0465178	0.00909175	0.0142097	0.0279201	0.0562586	0.0314039	0.0394621	0.0100013	0.0389217	0.106353	0.0477303	0.0943522	0.0394985	0.0854063	0.116776	0.0197337	0.0902523	0.0411888	0.0694341	0.0420786	0.0270001	0.0459497	0.0590562	0.069945	0.0640318	0.111368	0.122295	0.0876674	0.0830019	0.0714723	0.0900512	0.0978845	0.0547804	0.063236	0.0585243	0.0498578	0.0883379
1292.07	0.0420648	0.0577715	0.0221945	0.00730806	0.0656077	0.0293105	0.0266788	0.0529409	0.0250915	0.0472122	0.0799639	0.0459604	0.0462874	0.0090699	0.0142626	0.0280126	0.0564621	0.0314722	0.039396	0.0100013	0.03885	0.106454	0.0475703	0.0944372	0.0395391	0.0853513	0.117054	0.0196968	0.0901143	0.041218	0.0699629	0.0420878	0.0270712	0.0459943	0.0594239	0.0699277	0.0641063	0.110986	0.12307	0.0876389	0.0829679	0.0712813	0.089452	0.0983433	0.0542926	0.0633697	0.0588777	0.049918	0.0884776
1294	0.0425401	0.0580049	0.0222955	0.00728656	0.0654696	0.0293218	0.0266472	0.0531362	0.0251884	0.0471461	0.0801828	0.046179	0.0461554	0.00907268	0.0143435	0.0282123	0.056986	0.0316595	0.0394672	0.0100299	0.0388881	0.106803	0.047539	0.0947072	0.0397208	0.0852883	0.117522	0.0196883	0.0901987	0.0412163	0.0708402	0.0421686	0.0271643	0.0461907	0.0598785	0.0698609	0.0642359	0.110734	0.124082	0.0878113	0.0830264	0.0712524	0.0889926	0.0989328	0.0539262	0.0637058	0.0593267	0.0501579	0.0886987
1295.93	0.0432779	0.0585176	0.0224929	0.00732317	0.0654778	0.029425	0.0267233	0.0534353	0.0253503	0.0471385	0.0805483	0.046489	0.0461229	0.00911641	0.0144547	0.028539	0.0578613	0.031976	0.0396946	0.0100931	0.0390193	0.107257	0.0476044	0.0952348	0.0400796	0.0853606	0.118274	0.0197073	0.0905055	0.0412559	0.0720108	0.0423761	0.0272888	0.046534	0.0604542	0.0699566	0.0645695	0.11067	0.125367	0.0882017	0.0832521	0.0713743	0.0886066	0.0997528	0.0536744	0.0641686	0.0600058	0.0504789	0.0890446
1297.86	0.044265	0.059331	0.022752	0.00739888	0.065581	0.0295272	0.0268304	0.0537838	0.0255725	0.0471014	0.0809734	0.0468472	0.0461108	0.00920076	0.0145893	0.0290067	0.0591098	0.0324241	0.0400605	0.0102128	0.0391761	0.107613	0.0476874	0.0958213	0.0406404	0.0856473	0.119311	0.0197394	0.0909382	0.0413835	0.0735909	0.042762	0.0275602	0.0470217	0.0611245	0.070312	0.0649522	0.110835	0.127011	0.088749	0.0836672	0.0715927	0.0884177	0.100756	0.0534878	0.0647598	0.0610537	0.0509537	0.0895163
1299.79	0.0455046	0.0604522	0.0229736	0.00748407	0.0657367	0.029575	0.0269027	0.0541625	0.0258682	0.0470078	0.081423	0.0472241	0.0460637	0.00931077	0.0147421	0.0296142	0.0607418	0.0330027	0.0405306	0.0104072	0.0393197	0.107874	0.0477457	0.0963566	0.0413941	0.0861722	0.120366	0.0197742	0.0913339	0.0415485	0.0755814	0.0431243	0.0279429	0.0476579	0.0618631	0.0708197	0.0653371	0.111197	0.128782	0.0892707	0.0843432	0.0718765	0.0883362	0.101933	0.0533403	0.0655342	0.0623228	0.0517585	0.0901291
1301.71	0.0470174	0.0618391	0.0232823	0.0075737	0.0659187	0.0296149	0.0269469	0.0545719	0.0262465	0.0469147	0.0819227	0.0476055	0.0459991	0.00943969	0.0149202	0.0303486	0.0627602	0.0337074	0.0410936	0.0106754	0.0394682	0.108174	0.0477962	0.0969233	0.0422269	0.0870044	0.121295	0.0198136	0.0916562	0.0416739	0.0778364	0.0436231	0.0283639	0.048442	0.0627044	0.071439	0.0658332	0.11175	0.130529	0.0897917	0.0852915	0.0722201	0.0881869	0.103228	0.0532381	0.066485	0.0637792	0.0527197	0.0907443
1303.64	0.0488184	0.0634089	0.0237342	0.00769445	0.0661097	0.0297041	0.0270109	0.0549889	0.0266978	0.0468425	0.0825047	0.0479848	0.0459522	0.00959889	0.0151378	0.031195	0.0651481	0.034528	0.0417689	0.0110024	0.0396506	0.10867	0.0478643	0.0974996	0.043201	0.0880477	0.122055	0.0198634	0.0919743	0.0418241	0.0804535	0.0443064	0.0287883	0.0493659	0.0636894	0.0722537	0.0663747	0.112419	0.132209	0.0903644	0.0863601	0.0726259	0.0880939	0.104566	0.0532015	0.0676593	0.0654193	0.0538206	0.091425
1305.57	0.0508974	0.0650913	0.0242018	0.00787614	0.0663154	0.0298359	0.0271275	0.0553865	0.0272035	0.0467409	0.0831922	0.0483717	0.0459297	0.00979925	0.0154011	0.0321394	0.0678643	0.0354471	0.0425718	0.0113742	0.0398728	0.109343	0.0479565	0.0980955	0.0443353	0.0890665	0.122744	0.0199276	0.0922281	0.042033	0.083458	0.0450417	0.0292088	0.0504167	0.0648145	0.0730876	0.0669755	0.113196	0.133819	0.0909337	0.0875313	0.073107	0.0881224	0.105961	0.0532572	0.069042	0.0671854	0.0550629	0.0921423
1307.5	0.0531786	0.0668235	0.0246151	0.0081264	0.0665576	0.029986	0.0273051	0.0557655	0.0277377	0.0466	0.0839933	0.0487863	0.0459421	0.0100356	0.0157052	0.0331393	0.0707993	0.0364227	0.0434778	0.0117773	0.0401337	0.110253	0.0480854	0.0987341	0.0454826	0.0901007	0.123408	0.0200119	0.0923449	0.0422982	0.0866179	0.0458055	0.0297619	0.0515522	0.0660676	0.0739286	0.0676984	0.11411	0.135557	0.0914261	0.0887319	0.073672	0.0882572	0.107461	0.0534255	0.0705542	0.0691067	0.0563891	0.0928379
1309.43	0.055506	0.0685065	0.0250502	0.00843065	0.0668283	0.0301628	0.0275392	0.0561234	0.0282609	0.046476	0.0848711	0.0492278	0.0460139	0.0102946	0.016047	0.0341092	0.0737506	0.0373825	0.0444341	0.0121856	0.0404325	0.111412	0.0482688	0.0994344	0.0466833	0.0913518	0.123972	0.0201171	0.0924211	0.0426692	0.0897831	0.0465083	0.0303776	0.0526858	0.0674693	0.0748576	0.0684236	0.115093	0.137231	0.0919333	0.0899271	0.07429	0.0885484	0.109028	0.0536945	0.0721897	0.0711144	0.0577208	0.0935138
1311.36	0.0576487	0.0699898	0.0255604	0.00875675	0.0670802	0.0303584	0.0278005	0.0564118	0.0287217	0.0463796	0.0857203	0.0496597	0.0461327	0.0105635	0.0164297	0.0349385	0.0764132	0.0382255	0.0453738	0.0125559	0.040738	0.112528	0.0484868	0.0999894	0.0479068	0.0929541	0.124437	0.0202296	0.0924729	0.0431984	0.092779	0.0471425	0.0308905	0.0536975	0.069018	0.0757357	0.0690421	0.116221	0.138444	0.0925338	0.0910774	0.0748809	0.0888411	0.110439	0.0540127	0.0740279	0.0729914	0.0589894	0.0941819
1313.29	0.0593426	0.0711253	0.025913	0.00905111	0.0672769	0.0305127	0.0280228	0.05657	0.0290718	0.0462511	0.0864012	0.0500205	0.046233	0.0108181	0.0168449	0.0355271	0.0784292	0.0388328	0.0462028	0.0128359	0.0409754	0.113331	0.0486713	0.100355	0.0487722	0.0946272	0.124661	0.0203293	0.0924134	0.0436678	0.0952592	0.0475715	0.0312735	0.0544583	0.0706377	0.0763206	0.0694258	0.117207	0.138849	0.0928805	0.0918366	0.0753401	0.0889324	0.111296	0.0542974	0.0758099	0.0744394	0.0598888	0.0946481
1315.21	0.0603122	0.0717925	0.0261814	0.00924481	0.0674071	0.0305667	0.0281246	0.0565683	0.0292624	0.0460768	0.0867712	0.0502269	0.0462499	0.0110136	0.0172554	0.0357842	0.0794363	0.0390718	0.0467731	0.0129711	0.0410611	0.113754	0.0487431	0.100569	0.0491636	0.096166	0.124529	0.0204036	0.0922265	0.0441259	0.096956	0.0478049	0.0314536	0.0548259	0.0721876	0.076608	0.069663	0.117643	0.138359	0.0929064	0.0922055	0.0755435	0.0887935	0.111553	0.054431	0.0774535	0.0755514	0.0603044	0.0947542
1317.14	0.0603619	0.0719219	0.0264092	0.00928835	0.0674294	0.0305039	0.0280455	0.0563938	0.0292483	0.0459032	0.0867024	0.0501871	0.0461442	0.0111043	0.0176002	0.0356451	0.0792141	0.0388531	0.0469359	0.0129237	0.0409474	0.113789	0.0486338	0.100532	0.0491417	0.0972667	0.124146	0.0204426	0.0919039	0.044746	0.0977134	0.0477934	0.0314809	0.0546847	0.0734881	0.0767062	0.069794	0.117402	0.137075	0.0926587	0.0922047	0.0753614	0.0883522	0.111338	0.054276	0.078941	0.0762009	0.0601915	0.0946899
1319.07	0.0595279	0.0715536	0.0264402	0.00917897	0.0672553	0.0303039	0.0277616	0.0560347	0.0290241	0.0457057	0.0861277	0.0498556	0.0458753	0.0110766	0.0178152	0.0351369	0.0778796	0.0382165	0.0466483	0.0127073	0.040629	0.113446	0.0482904	0.100125	0.0486778	0.0973704	0.12351	0.0204245	0.0911839	0.0452644	0.0974433	0.0474505	0.0313898	0.0540484	0.0743233	0.0764553	0.0696115	0.11649	0.135074	0.0920827	0.0917242	0.074735	0.0875805	0.110446	0.0537517	0.0799071	0.0761895	0.0595631	0.0945384
1321	0.0581273	0.0708698	0.0262368	0.00896107	0.0668409	0.0299417	0.0273055	0.055527	0.0286589	0.0453936	0.0851215	0.0492909	0.0454337	0.0109586	0.0178579	0.0344161	0.0759124	0.0373509	0.0460183	0.0124008	0.0401461	0.112638	0.0477284	0.0992785	0.0479009	0.0963132	0.122546	0.0203307	0.090024	0.0454934	0.0963637	0.0468005	0.0311876	0.053107	0.0745176	0.0758104	0.0689814	0.114993	0.132718	0.0912138	0.0909546	0.0737666	0.0864	0.108937	0.0529231	0.0800274	0.0757406	0.0585944	0.0941406
1322.93	0.0565876	0.0701006	0.0260187	0.00871392	0.0662566	0.0294819	0.0267856	0.0549686	0.0282649	0.0449802	0.0838952	0.0486352	0.0449166	0.0108037	0.0177331	0.0336873	0.0738978	0.0364935	0.0452368	0.012104	0.0395934	0.111289	0.0470768	0.09803	0.0471476	0.0945478	0.12131	0.0201746	0.088798	0.0455189	0.0950244	0.0460703	0.0308849	0.0521263	0.0740771	0.075158	0.0680616	0.113219	0.130295	0.0901271	0.0901717	0.0726828	0.0848159	0.107164	0.0519775	0.079489	0.0750558	0.0575539	0.0936357
1324.86	0.0552431	0.0694036	0.0258077	0.0085245	0.0656226	0.0290758	0.0263436	0.0544408	0.027932	0.0445955	0.082669	0.0480268	0.0444782	0.0106638	0.0174913	0.0330968	0.0722647	0.0358188	0.0444831	0.0118837	0.0390873	0.109459	0.0465056	0.0966902	0.0465147	0.0925865	0.120044	0.019996	0.0876071	0.045269	0.0938664	0.0454635	0.0305976	0.0513101	0.0731924	0.0745996	0.0671376	0.111524	0.127866	0.0889441	0.0894192	0.0716897	0.0831052	0.105317	0.0510958	0.0784996	0.0741995	0.0567635	0.093114
1326.78	0.0542689	0.068846	0.0256407	0.00843379	0.065008	0.0288073	0.0260474	0.0539476	0.0276976	0.0442997	0.0815403	0.0475283	0.0441809	0.0105611	0.0171903	0.0327046	0.0712168	0.0353978	0.0438662	0.0117634	0.0386879	0.107503	0.0460864	0.0955116	0.0460911	0.0906144	0.118988	0.0198259	0.0866787	0.0448071	0.0930375	0.0450523	0.0304856	0.0507513	0.0720786	0.0742225	0.0663132	0.110004	0.125592	0.0878791	0.0889676	0.0708671	0.0816272	0.103503	0.0503486	0.0771805	0.0733198	0.0563228	0.0927478
1328.71	0.0537155	0.0684473	0.0255414	0.00841268	0.0644315	0.0286258	0.0258558	0.0534678	0.0275626	0.0440357	0.0804996	0.0471344	0.0439717	0.0104826	0.0168621	0.0325126	0.0707814	0.0352179	0.0434178	0.0117398	0.0383814	0.105647	0.0457772	0.0945316	0.0459596	0.0887238	0.117989	0.0196735	0.086055	0.0441658	0.0925841	0.0448807	0.0304612	0.0504576	0.070879	0.0740734	0.0655696	0.108566	0.123531	0.0870172	0.0887185	0.0701982	0.0804023	0.101938	0.049721	0.0755804	0.0726456	0.0561098	0.0926134
1330.64	0.0535233	0.0681758	0.0254414	0.00842616	0.0639204	0.0284784	0.0257198	0.0530228	0.0275097	0.0437831	0.0795539	0.0468356	0.0438189	0.0104184	0.0165316	0.0324729	0.070815	0.0352155	0.0431264	0.0117863	0.0381583	0.103864	0.0455514	0.0937174	0.0460656	0.0870648	0.117105	0.0195462	0.0854413	0.0434033	0.0924491	0.0448836	0.030412	0.0503785	0.0697165	0.0740677	0.0649701	0.107287	0.121702	0.0862089	0.0885974	0.0696733	0.0793238	0.100696	0.0492169	0.0738557	0.0721289	0.0561771	0.0925675
1332.57	0.0535617	0.0679428	0.0253124	0.00852551	0.0635335	0.0284338	0.0257034	0.0526562	0.0275181	0.0436181	0.0788196	0.0466888	0.0437986	0.0104089	0.016256	0.0325012	0.0710672	0.035332	0.0430066	0.0118548	0.0380847	0.102155	0.0454926	0.0929216	0.0461796	0.0855828	0.116382	0.0194647	0.0847882	0.042578	0.0924071	0.0448879	0.0303951	0.0504518	0.0687386	0.0741229	0.0644384	0.106236	0.120032	0.085441	0.0887393	0.069368	0.0784448	0.0996371	0.0489333	0.0722299	0.0715309	0.056357	0.092535
1334.5	0.0536885	0.0676452	0.0252716	0.00881619	0.0633202	0.0285989	0.0259325	0.0523703	0.02757	0.043581	0.0784399	0.0467934	0.0439976	0.0105198	0.0161017	0.0325147	0.0713055	0.0355381	0.043097	0.0118933	0.0382452	0.100574	0.0457101	0.0922113	0.0461405	0.0842454	0.115747	0.0194475	0.0843406	0.0419139	0.0919912	0.0448597	0.0303491	0.0506376	0.0680294	0.074117	0.0639393	0.105435	0.118579	0.0849104	0.0889001	0.0693872	0.077782	0.0987064	0.0489933	0.0707057	0.0707354	0.0564046	0.092498
1336.43	0.0537121	0.0671939	0.0252466	0.00928214	0.063278	0.0289532	0.0263954	0.0521373	0.0276305	0.0436347	0.07839	0.0471356	0.0443787	0.0107431	0.0160582	0.0324364	0.0712991	0.0357499	0.0433324	0.01186	0.0386011	0.0993923	0.0461694	0.0917784	0.0459371	0.0832219	0.115313	0.0194894	0.0842495	0.0414624	0.0909794	0.0447741	0.0302429	0.0508533	0.0675474	0.0740129	0.0635797	0.104862	0.11749	0.0845646	0.0889147	0.069683	0.0772504	0.0979634	0.0493614	0.0693049	0.0697867	0.0562999	0.0923003
1338.36	0.0532632	0.0664867	0.025146	0.00961147	0.0632884	0.0292565	0.0267582	0.051942	0.0276037	0.0437687	0.07828	0.0473735	0.0447189	0.0109063	0.0159652	0.0321508	0.0706525	0.0356916	0.0433757	0.0117195	0.038866	0.0987562	0.0465706	0.0915887	0.0455759	0.0825982	0.1151	0.0195425	0.0844438	0.0411266	0.0894939	0.0446165	0.0301765	0.0508263	0.0671715	0.073812	0.0633894	0.104508	0.116732	0.0843359	0.0888213	0.069845	0.0768882	0.0973923	0.0496406	0.0681347	0.0686706	0.0560089	0.0920702
1340.28	0.0520914	0.0655055	0.0248723	0.00945307	0.0631808	0.0292596	0.0266277	0.0517802	0.0274057	0.0440179	0.0776495	0.047065	0.0447845	0.010817	0.0156605	0.0315954	0.0691146	0.0351135	0.0428887	0.0114741	0.0387275	0.0981515	0.0465611	0.091319	0.0449426	0.0820379	0.114831	0.0195435	0.0845376	0.0407061	0.0876382	0.0442168	0.0299921	0.0502922	0.0668364	0.0733893	0.0630665	0.10404	0.116001	0.0841492	0.0885237	0.0693969	0.0765728	0.0968294	0.0493525	0.0669647	0.0674622	0.0553361	0.0917227
1342.21	0.0506229	0.0644704	0.0244145	0.00899506	0.06299	0.0290973	0.0261633	0.0516364	0.027127	0.0443448	0.0766933	0.0463553	0.0446735	0.0105763	0.0152567	0.0309311	0.0671976	0.0342675	0.0421315	0.0111995	0.0383382	0.097379	0.0462307	0.0909035	0.0442257	0.0815134	0.114276	0.0194926	0.0844674	0.0402697	0.0856405	0.0437476	0.0297145	0.0494871	0.066608	0.0728899	0.0626159	0.103467	0.115212	0.0838501	0.0880955	0.068552	0.0761727	0.0961383	0.0486728	0.0657989	0.0663436	0.0544415	0.0912182
1344.14	0.0494806	0.0636464	0.0241311	0.00866912	0.062897	0.029034	0.0258083	0.0515064	0.0269373	0.0446274	0.0759609	0.0457486	0.0446304	0.0104174	0.0149743	0.0303816	0.0656382	0.0336068	0.041615	0.0109753	0.038071	0.0966972	0.0459423	0.0905484	0.043657	0.0812196	0.113691	0.0194393	0.0843553	0.0400553	0.0838285	0.0434075	0.0295039	0.048868	0.0665572	0.072537	0.0622782	0.103113	0.114699	0.0835573	0.0878634	0.067912	0.0759993	0.0955273	0.0481618	0.0649386	0.0653856	0.0537324	0.0908645
1346.07	0.0488375	0.0631208	0.0240538	0.00858682	0.062982	0.0291221	0.0257077	0.0514153	0.0268981	0.0448394	0.0756496	0.0454404	0.0447424	0.0103989	0.0148637	0.03002	0.0646768	0.0332759	0.0414817	0.0108229	0.038044	0.096345	0.0458745	0.0903352	0.0432617	0.0812039	0.113293	0.0194182	0.0843549	0.0399934	0.0824659	0.0431878	0.0293696	0.048586	0.0666918	0.0723852	0.0620752	0.103086	0.114571	0.0834666	0.0879003	0.0677082	0.0762012	0.0952962	0.0480343	0.0644561	0.0647265	0.0533136	0.0906793
1348	0.0485945	0.0628696	0.0241161	0.00863868	0.0632022	0.0293308	0.025773	0.051389	0.0269794	0.0451018	0.0756596	0.0453317	0.0450004	0.0104595	0.0148652	0.0298274	0.0642553	0.0332024	0.0416129	0.010738	0.0381849	0.0963738	0.0460175	0.0902178	0.0432197	0.0814023	0.113059	0.0194419	0.0846009	0.0400393	0.0816475	0.0431731	0.0293397	0.0485657	0.0670083	0.0723707	0.0620593	0.103234	0.114551	0.0835584	0.0881702	0.0678229	0.0766254	0.0953848	0.0481671	0.0642325	0.0644142	0.053191	0.0906411
1349.93	0.0486682	0.0628623	0.0241551	0.00873158	0.0634716	0.0296347	0.0258983	0.0514159	0.0271404	0.0454932	0.0758573	0.0452934	0.0453578	0.0105496	0.0149282	0.0297929	0.0643079	0.0333085	0.0418895	0.0107205	0.0384024	0.0969349	0.04629	0.0903117	0.0434566	0.0817744	0.11288	0.0195081	0.0849996	0.0401588	0.0813953	0.0433215	0.0294324	0.0487319	0.0674785	0.072451	0.062152	0.103529	0.114608	0.0837576	0.0886541	0.0680858	0.0771983	0.0956421	0.0483789	0.0641824	0.0643878	0.0532929	0.0907896
1351.86	0.0490422	0.0630915	0.0242314	0.00884894	0.0637487	0.0299919	0.0260384	0.0514673	0.0273697	0.0459402	0.0761918	0.0452969	0.0457468	0.0106633	0.0150327	0.0299262	0.0647892	0.0335691	0.0422668	0.0107699	0.038648	0.0978501	0.0466091	0.0905276	0.0438378	0.0823718	0.112774	0.019603	0.0854427	0.0403204	0.0816505	0.0435902	0.0296079	0.0490794	0.0680441	0.0727239	0.0622498	0.104084	0.114918	0.084107	0.0892551	0.0684379	0.0778815	0.0959607	0.0486015	0.0643366	0.0646156	0.0536755	0.0911239
1353.78	0.0496721	0.063537	0.0244608	0.00898861	0.0640435	0.030363	0.0261872	0.051541	0.0276605	0.0463633	0.076643	0.0453581	0.046129	0.0107996	0.0151598	0.0302095	0.0655885	0.0339546	0.0427082	0.0108731	0.0389077	0.0989927	0.0469308	0.0907853	0.0443141	0.0832091	0.11281	0.019712	0.0859205	0.0405312	0.0823702	0.0439287	0.0298758	0.0495893	0.0686758	0.0732429	0.0624219	0.104843	0.115445	0.0846139	0.0899768	0.0688821	0.078634	0.0963827	0.0488495	0.0646396	0.0651348	0.0543004	0.0915894
1355.71	0.0504324	0.0641263	0.0245903	0.00912526	0.0643351	0.0307293	0.0263368	0.0516419	0.0279787	0.0467696	0.0771246	0.0454421	0.0465004	0.0109382	0.0152766	0.0305735	0.0665095	0.0343897	0.0431466	0.0110023	0.0391674	0.100258	0.0472386	0.0910088	0.0447368	0.0839473	0.112787	0.0198216	0.0863668	0.0406552	0.0833357	0.0442112	0.0300597	0.0501627	0.0693818	0.0737531	0.0625211	0.105611	0.116032	0.0850562	0.0907072	0.0693662	0.079463	0.0969295	0.0491076	0.0648798	0.0657029	0.0547768	0.0921014
1357.64	0.0512178	0.0647859	0.0247571	0.0092496	0.0645653	0.0310629	0.026478	0.0517522	0.0282939	0.0471424	0.077537	0.0455095	0.0468464	0.0110668	0.015365	0.0309514	0.0674026	0.0348138	0.0435585	0.0111334	0.0394139	0.101438	0.0475197	0.0912233	0.0451709	0.0844212	0.112626	0.0199199	0.086802	0.0408882	0.0844098	0.0445678	0.0302518	0.0507077	0.0701601	0.0743185	0.062626	0.10624	0.116623	0.0855401	0.0914698	0.0698286	0.0803411	0.0976047	0.0493464	0.0652199	0.0662498	0.0552218	0.0927551
1359.57	0.0520364	0.0655239	0.0251527	0.00938044	0.0647238	0.0313344	0.02661	0.0518605	0.028621	0.0474215	0.0778826	0.0455875	0.0471531	0.0111979	0.0154397	0.0313305	0.0682715	0.0352362	0.0440054	0.0112599	0.039659	0.102424	0.0477716	0.0915257	0.0457124	0.0847574	0.112491	0.0200086	0.0873072	0.0412829	0.085762	0.0451203	0.0305269	0.051239	0.0710119	0.0750452	0.0629785	0.106819	0.117271	0.0861276	0.0923951	0.0702994	0.0812927	0.098392	0.0495911	0.0657871	0.0669657	0.0558819	0.0936201
1361.5	0.0528627	0.0663528	0.0256288	0.00948765	0.0648452	0.0315501	0.0266975	0.0519846	0.0289645	0.0476525	0.0781803	0.0456765	0.0474361	0.0113242	0.0155095	0.0316955	0.0691076	0.0356449	0.0444955	0.0113754	0.0398991	0.103319	0.0479765	0.0920818	0.0462833	0.0850219	0.112554	0.0200973	0.0879585	0.0417353	0.0872148	0.0457396	0.0308891	0.0517692	0.0719582	0.0758567	0.0635356	0.107578	0.118074	0.0868693	0.0934741	0.0707869	0.0824672	0.0992411	0.049827	0.0664788	0.0678107	0.0566087	0.0945287
1363.43	0.0535039	0.0671439	0.0257746	0.00948889	0.0649248	0.0317652	0.0266815	0.0521225	0.0292529	0.0479969	0.0783357	0.0456676	0.0477224	0.011404	0.0155586	0.0319708	0.0697359	0.0359379	0.0448955	0.0114611	0.0400845	0.104194	0.0480912	0.0924395	0.0465865	0.0851525	0.112325	0.0201819	0.0883408	0.0418995	0.0882055	0.0459638	0.0311339	0.0521889	0.0729658	0.0764433	0.0638015	0.108175	0.118765	0.0875174	0.0941331	0.0711458	0.0835657	0.0998024	0.0499138	0.0668136	0.068348	0.0569421	0.0952265
1365.35	0.0539048	0.0677505	0.0257821	0.00946024	0.0649737	0.0320949	0.0266686	0.0522283	0.0294406	0.0484868	0.0783749	0.0455871	0.0480698	0.0114699	0.0156246	0.0321339	0.0701308	0.0361231	0.0451939	0.0115183	0.0402641	0.104936	0.0481822	0.0925826	0.0467626	0.085385	0.11191	0.020257	0.0885748	0.0419341	0.0888597	0.0460085	0.0313185	0.0524756	0.073924	0.0768168	0.0638015	0.108622	0.119341	0.0879319	0.0945397	0.0713653	0.0843817	0.100196	0.0498713	0.0669993	0.0686998	0.0571243	0.0958938
1367.28	0.0542042	0.0681856	0.0259676	0.00953918	0.0650526	0.0325655	0.0268112	0.0522882	0.0295743	0.0489643	0.0784754	0.0456012	0.0485059	0.0115876	0.0157569	0.0322478	0.0704516	0.0363083	0.0455117	0.0115667	0.0405414	0.105281	0.0483723	0.092897	0.0470055	0.0857552	0.111657	0.0203325	0.0889599	0.0421656	0.0895337	0.0462628	0.0315239	0.0527376	0.0747699	0.0772509	0.0638902	0.108998	0.119877	0.088358	0.0949968	0.0716474	0.0849813	0.10069	0.0499045	0.0673127	0.0691067	0.0575048	0.0966916
1369.21	0.0543206	0.0684603	0.0261178	0.00965768	0.0651764	0.0330739	0.0270591	0.0523495	0.0296652	0.0493763	0.0786636	0.0457056	0.0489907	0.0117159	0.0159123	0.0322951	0.0705854	0.0364295	0.0457721	0.0115872	0.0408891	0.105175	0.0486591	0.093176	0.0470206	0.085888	0.111324	0.0204207	0.0895013	0.0423537	0.0899152	0.0463883	0.0316372	0.0529197	0.075533	0.0775298	0.0639225	0.10913	0.120255	0.0887737	0.0952282	0.0720441	0.0853917	0.101074	0.0500486	0.067531	0.0693364	0.0577239	0.097419
1371.14	0.0539843	0.0684644	0.0262223	0.00969898	0.0653281	0.0336269	0.0273265	0.0524645	0.029649	0.0499285	0.0788902	0.0457929	0.0495495	0.0117851	0.0160357	0.0321612	0.0701937	0.036321	0.0457793	0.0115245	0.0412546	0.105318	0.0490061	0.0934591	0.0467301	0.0859815	0.111017	0.0205365	0.0903799	0.0425699	0.089663	0.0463168	0.0316805	0.0528314	0.0762806	0.0775489	0.0639898	0.10931	0.120725	0.0893365	0.0952253	0.0724566	0.085952	0.101367	0.0502045	0.067619	0.0693089	0.0576212	0.0979598
1373.07	0.0530674	0.0680809	0.0263323	0.00965478	0.0654432	0.0342811	0.0275803	0.0525836	0.029463	0.0507698	0.0790907	0.0457834	0.0501787	0.0117826	0.0161252	0.031763	0.0690867	0.035914	0.0454476	0.011341	0.041593	0.106186	0.0493562	0.0940102	0.0461743	0.0864995	0.110912	0.0206665	0.0917038	0.0429598	0.0887562	0.04617	0.0316594	0.0523614	0.077026	0.0773611	0.0643029	0.109829	0.12147	0.0901731	0.094958	0.0727353	0.0869805	0.101757	0.0502587	0.0676232	0.0689786	0.0572095	0.0984881
1375	0.0517723	0.0673618	0.0260832	0.00957008	0.0653524	0.0348349	0.0277161	0.052497	0.0291267	0.0515558	0.0790711	0.0456054	0.0506198	0.0117335	0.0161961	0.0311562	0.0674618	0.0353004	0.0448733	0.0110658	0.0417592	0.107036	0.0495237	0.0943784	0.0452237	0.0868807	0.110457	0.0207293	0.0927093	0.0430076	0.0872001	0.0456215	0.031472	0.0515939	0.0777181	0.0767084	0.0644135	0.110072	0.12175	0.090685	0.0942101	0.072695	0.087813	0.101816	0.0500974	0.067247	0.0683273	0.0562802	0.0987275
1376.92	0.0503993	0.0664514	0.0257271	0.00945866	0.064845	0.0348838	0.0275563	0.0519523	0.0287026	0.0516354	0.0785561	0.0451655	0.0504911	0.0116574	0.0162438	0.0304576	0.065669	0.0346043	0.0441941	0.0107633	0.0415534	0.106845	0.0492613	0.0941375	0.0441872	0.0867051	0.109364	0.0206237	0.0925491	0.042802	0.0854276	0.0449507	0.0311431	0.050678	0.078325	0.0758618	0.0641117	0.109624	0.121159	0.0904193	0.0932862	0.0721715	0.0877212	0.10136	0.0496456	0.0666725	0.0675091	0.0551681	0.0987921
1378.85	0.049047	0.0654017	0.0254702	0.00930692	0.0638294	0.0342177	0.0270171	0.0508707	0.0282149	0.0506881	0.0774238	0.0443932	0.0496512	0.0115556	0.0162509	0.0297201	0.0638598	0.0338635	0.0434515	0.0104693	0.0408983	0.10498	0.0484666	0.0928205	0.0431845	0.0859545	0.10742	0.0203171	0.0906327	0.0425175	0.0835563	0.044315	0.0307734	0.0496653	0.0788428	0.0748957	0.0633173	0.108324	0.119771	0.0891336	0.0922238	0.0711158	0.0866255	0.100381	0.0488991	0.0660993	0.0665296	0.0540168	0.0986428
1380.78	0.0477215	0.0642343	0.0252125	0.00914239	0.0624392	0.0329932	0.0262199	0.0494186	0.0276846	0.0489191	0.0758801	0.0433667	0.0483093	0.0114441	0.016231	0.0289698	0.0620752	0.0331103	0.0426802	0.010191	0.0399312	0.102025	0.0472918	0.0904295	0.0420703	0.0849476	0.104705	0.0198708	0.0873398	0.0422073	0.0815704	0.0434844	0.0303961	0.0485983	0.0792786	0.0736498	0.0621958	0.106432	0.117568	0.0870129	0.090971	0.069705	0.0847496	0.0990508	0.0479788	0.0654326	0.0654084	0.0527222	0.0981908
1382.71	0.0464926	0.0630364	0.0249168	0.00903581	0.060941	0.0315451	0.0253923	0.0478556	0.0271647	0.0467617	0.0743103	0.0422939	0.0468228	0.0113591	0.0162395	0.0282563	0.060412	0.0324285	0.041975	0.00993006	0.0388965	0.0990907	0.0460267	0.0879155	0.0409088	0.0841173	0.101883	0.019381	0.0839511	0.0420157	0.0796789	0.0425665	0.030035	0.0475859	0.0796945	0.0723622	0.0610803	0.104674	0.115015	0.0847382	0.089778	0.0682432	0.0825876	0.0976704	0.0470823	0.0647203	0.0642674	0.0514566	0.0977102
1384.64	0.0453933	0.0618765	0.0247998	0.00900897	0.0595345	0.0301594	0.024675	0.0463548	0.0266869	0.0446458	0.0729434	0.0413039	0.0454692	0.0113129	0.0163231	0.027602	0.0589217	0.031853	0.0413769	0.00968276	0.0379551	0.0968765	0.0448881	0.0858484	0.0399494	0.0837599	0.0994859	0.018918	0.0812392	0.0420777	0.0780835	0.0418621	0.0296788	0.0466826	0.0802108	0.0712731	0.0601489	0.103368	0.11258	0.0827169	0.0888127	0.0668637	0.0804898	0.0964263	0.0462936	0.0642362	0.0633086	0.0504216	0.0974255
1386.57	0.0443491	0.0607714	0.0247924	0.00896163	0.0582799	0.0290123	0.0240378	0.0450044	0.0262351	0.0429821	0.0717004	0.0403254	0.0443763	0.0112603	0.0164546	0.0269931	0.0575504	0.0313121	0.0407969	0.00944877	0.0371135	0.0953605	0.0439233	0.0841348	0.039204	0.0835528	0.097413	0.018523	0.0790583	0.0422086	0.0768834	0.0413234	0.0293824	0.0458229	0.0808781	0.0702723	0.0593042	0.102164	0.110153	0.0809414	0.0880675	0.0654278	0.0783165	0.095354	0.0454728	0.0638432	0.0626304	0.049563	0.0973205
1388.5	0.0433907	0.059802	0.0246032	0.00882108	0.0571827	0.0281851	0.0234337	0.0438561	0.0258238	0.0419545	0.0704523	0.0393033	0.0435494	0.0111758	0.0165792	0.0264708	0.0563493	0.0307898	0.0402105	0.0092577	0.036353	0.0938086	0.0430986	0.0824958	0.0384503	0.0829091	0.0951715	0.0182208	0.0771312	0.0421252	0.0759403	0.0406502	0.0291687	0.0450086	0.0816063	0.0692871	0.0582063	0.100561	0.107614	0.0791418	0.0873333	0.0638803	0.0760122	0.0942024	0.0445117	0.0631667	0.0621992	0.0487563	0.0972955
1390.42	0.0427374	0.0591096	0.0245618	0.00869541	0.0562687	0.0276442	0.0229461	0.042905	0.0255287	0.0413192	0.069309	0.0383993	0.04293	0.0111216	0.0167186	0.0261267	0.0555434	0.0304288	0.0397899	0.00914561	0.0357425	0.091883	0.0424393	0.0810827	0.0380009	0.0821648	0.093064	0.0180066	0.075601	0.0421293	0.0755164	0.0402517	0.0290703	0.0444123	0.082329	0.0685853	0.057279	0.0988079	0.105391	0.0774015	0.0869308	0.0624987	0.073781	0.0930896	0.0435967	0.0628003	0.0620643	0.0482166	0.0975585
1392.35	0.0424529	0.058704	0.0247954	0.00866723	0.0554941	0.0272392	0.0226036	0.0420703	0.0253632	0.0407279	0.0683432	0.0377067	0.0424153	0.0111268	0.0169167	0.0259567	0.0551917	0.030292	0.0396125	0.00910042	0.0352869	0.0898206	0.0419433	0.0799527	0.0379371	0.081686	0.0912097	0.0178308	0.0743896	0.0423839	0.0758491	0.040168	0.0291309	0.0441043	0.0831263	0.0682044	0.0566966	0.0973554	0.103561	0.0758834	0.0869427	0.061443	0.0716338	0.0923015	0.0428713	0.0628867	0.062174	0.0480196	0.0981733
1394.28	0.0423844	0.0584719	0.0251738	0.00868725	0.0547598	0.0268599	0.0223118	0.0412752	0.0252477	0.0401033	0.0674419	0.0371131	0.0419316	0.0111452	0.0171693	0.0258643	0.055162	0.0302857	0.0395694	0.00907904	0.0349013	0.0881428	0.0415275	0.0790621	0.0380406	0.0814743	0.0894484	0.0176358	0.0733898	0.0427064	0.0767333	0.0401678	0.0293094	0.0439807	0.0840905	0.0679773	0.0561892	0.0962075	0.102089	0.0746609	0.0871028	0.0605733	0.0697649	0.0918927	0.0422267	0.0630729	0.0625504	0.0480849	0.0990405
1396.21	0.0422692	0.0582877	0.0254038	0.00858662	0.0539578	0.0263995	0.0218679	0.0404979	0.025078	0.0395216	0.0663791	0.0363657	0.0413743	0.0110838	0.0173871	0.0257475	0.0551941	0.0302133	0.0394299	0.00904527	0.0344219	0.0868436	0.0409834	0.0782131	0.0380741	0.081299	0.0875499	0.0173862	0.0723169	0.042812	0.0777984	0.0400608	0.0293954	0.0438367	0.0851232	0.0677129	0.0555554	0.0951631	0.10076	0.0735984	0.0871094	0.0595973	0.0682644	0.0914189	0.0413717	0.0631521	0.0630565	0.0481108	0.0999623
1398.14	0.0420148	0.0581403	0.0256014	0.00828868	0.0531068	0.0257908	0.0212	0.0397838	0.0248613	0.0389731	0.0651662	0.0354051	0.0406795	0.010928	0.0174998	0.0256108	0.05513	0.0299959	0.0391074	0.00900553	0.0337866	0.0858895	0.0402086	0.0774663	0.0382365	0.0813315	0.0857771	0.0171111	0.0712124	0.0429728	0.079105	0.0400952	0.0295227	0.0435899	0.0860124	0.0676186	0.0551066	0.0944182	0.0996358	0.0726427	0.0873142	0.0584764	0.0672163	0.0910144	0.0402561	0.0634201	0.0635991	0.0481596	0.100946
1400.07	0.0418972	0.0581365	0.0255193	0.00803338	0.0524153	0.0252414	0.0206135	0.0392047	0.0247257	0.0384737	0.0642337	0.0345875	0.0400563	0.010824	0.0176154	0.0255669	0.0552098	0.0298502	0.0388761	0.009002	0.0332472	0.0849697	0.039498	0.0765168	0.0382569	0.0811344	0.0839435	0.0168944	0.0700066	0.0429405	0.0803228	0.0398935	0.0297093	0.043452	0.0867725	0.0675065	0.0545701	0.0936914	0.098608	0.0717295	0.0874294	0.0576123	0.0663447	0.0904564	0.0393207	0.0635063	0.0640946	0.0480441	0.101795
1402	0.0420107	0.0582728	0.0255453	0.00795297	0.0519849	0.0249127	0.0202968	0.0388028	0.0246971	0.0381343	0.0637641	0.034104	0.039678	0.0108228	0.0178012	0.025625	0.0555522	0.0298745	0.0388657	0.00903861	0.0329632	0.0843528	0.0390964	0.075768	0.0383817	0.0810812	0.082463	0.0167658	0.0690826	0.0429814	0.0815914	0.0397908	0.0299073	0.0435119	0.087495	0.0674719	0.0542191	0.0933436	0.0978864	0.071079	0.0876075	0.0571824	0.0656786	0.0900085	0.0388066	0.0636808	0.0647149	0.0481405	0.102731
1403.92	0.0422011	0.0584648	0.0258349	0.00797784	0.0517773	0.0247622	0.0201851	0.0385835	0.024708	0.0379998	0.06362	0.0338712	0.0395159	0.0108585	0.018011	0.0257064	0.0560219	0.0299757	0.0389819	0.009088	0.0328768	0.0841976	0.0389912	0.0753764	0.0387724	0.0814	0.0817065	0.016703	0.0687472	0.0432523	0.0831525	0.0400513	0.0301733	0.0436725	0.088151	0.067752	0.0542642	0.0934697	0.0975793	0.0708022	0.0879912	0.057064	0.0653747	0.0898762	0.0386256	0.0640981	0.0654762	0.0484696	0.103795
1405.85	0.0424241	0.0587256	0.0259134	0.00807413	0.0517799	0.0247321	0.0202242	0.0385383	0.0247409	0.0379999	0.0637288	0.0338405	0.0395074	0.0109106	0.0182237	0.0257912	0.0565736	0.0301227	0.039198	0.00914012	0.0329289	0.0840373	0.0391255	0.0750693	0.0389711	0.0814844	0.0812392	0.0166936	0.0686012	0.0432897	0.0846189	0.040127	0.030346	0.0439058	0.0887096	0.067965	0.0541906	0.0936418	0.0973682	0.0706443	0.0881944	0.0571958	0.0653139	0.0897275	0.0387195	0.0642553	0.0661617	0.048538	0.104631
1407.78	0.042747	0.0591383	0.0259774	0.00824688	0.0520338	0.0248571	0.020433	0.0386975	0.0248295	0.0381358	0.0641335	0.0340359	0.0396823	0.0110029	0.0184503	0.0259146	0.0572782	0.0303521	0.0395455	0.00920281	0.0331255	0.0842051	0.0395242	0.0751384	0.0391897	0.0815972	0.0813042	0.0167492	0.0687518	0.0433434	0.0860813	0.0401787	0.0304557	0.044247	0.0891851	0.068214	0.0541249	0.0939989	0.0974395	0.0707538	0.0885227	0.0576043	0.0655495	0.0897953	0.0391127	0.0644845	0.066904	0.0486783	0.1054
1409.71	0.0431537	0.0596964	0.0261605	0.00845388	0.0525356	0.025193	0.0208148	0.0391077	0.0249748	0.0385256	0.0648233	0.0344289	0.0400988	0.011125	0.0186593	0.0260787	0.0581195	0.0306426	0.0399802	0.009274	0.0334664	0.0850563	0.0402184	0.0756488	0.0395975	0.0820095	0.0821384	0.016871	0.0696204	0.0436117	0.0877387	0.04041	0.0306419	0.0446611	0.0895188	0.068727	0.054379	0.0946781	0.0978722	0.0713393	0.0891306	0.0582519	0.0660877	0.0900906	0.0397654	0.0649572	0.0677369	0.0490476	0.10627
1411.64	0.0435436	0.060291	0.0263469	0.00862638	0.0531316	0.025631	0.0212681	0.0396885	0.0251338	0.0390895	0.0656134	0.0348882	0.0406409	0.0112266	0.0187834	0.026249	0.0589589	0.0309175	0.0404012	0.00934098	0.033858	0.0863082	0.0410624	0.0763326	0.0400236	0.0824759	0.0834793	0.0170107	0.0709409	0.0438318	0.0894676	0.0406842	0.0308923	0.0450543	0.0896009	0.069377	0.0547525	0.0955953	0.0984812	0.0722398	0.0897016	0.058978	0.0667528	0.0903918	0.0404977	0.0653638	0.0685379	0.0494919	0.107094
1413.57	0.0439001	0.0608717	0.0265555	0.00874425	0.0535824	0.0259146	0.021629	0.040218	0.025281	0.039454	0.0662502	0.0352707	0.0410234	0.0112768	0.0187955	0.026424	0.0597423	0.0311538	0.0407648	0.00940596	0.0341478	0.0873896	0.0417583	0.0769554	0.0405853	0.0828779	0.0850024	0.0170906	0.0721186	0.0440181	0.0912388	0.041023	0.0310735	0.0453994	0.0894487	0.0699702	0.0551549	0.0964966	0.0991034	0.0731063	0.0902243	0.0596022	0.0673633	0.090612	0.0410936	0.0657081	0.0693066	0.0500408	0.107611
1415.5	0.0443004	0.061498	0.0269705	0.00882328	0.053737	0.0258711	0.0217772	0.0405254	0.0254271	0.0393281	0.066582	0.0355135	0.0410378	0.0112801	0.0187076	0.0266421	0.0605806	0.0313922	0.041085	0.00949256	0.0342361	0.0881987	0.0420737	0.077503	0.0414442	0.0831959	0.0861443	0.0170672	0.0729317	0.0442905	0.0931956	0.0415678	0.0313035	0.0457427	0.0891764	0.0705694	0.0556191	0.0971922	0.0996769	0.0737673	0.0909684	0.0600175	0.0677956	0.0908541	0.0414182	0.0661964	0.0701133	0.05078	0.107935
1417.42	0.0447466	0.0621804	0.0273377	0.00883529	0.0536017	0.025548	0.0216596	0.0406282	0.025564	0.0388136	0.0665666	0.0355962	0.0407014	0.0112387	0.0185004	0.0269126	0.061551	0.0316308	0.0413143	0.00962035	0.0341044	0.0884324	0.0419253	0.0776071	0.0422757	0.0831778	0.086273	0.0169566	0.07287	0.0443734	0.0950418	0.0421032	0.031564	0.0460734	0.0887774	0.0710089	0.0557829	0.0974287	0.0997649	0.0738711	0.0915086	0.0601368	0.0677205	0.0909023	0.0413727	0.0665888	0.0708003	0.0515125	0.107974
1419.35	0.0451097	0.0627266	0.0270304	0.00872707	0.0533036	0.0251534	0.0213085	0.0406599	0.0256372	0.0382577	0.066249	0.0355031	0.0402033	0.0111497	0.0181595	0.0271747	0.0624866	0.0317958	0.0413412	0.00977491	0.0338097	0.0879225	0.0413597	0.0768587	0.0425905	0.0823963	0.0851258	0.0168118	0.0717224	0.0437271	0.0961363	0.0419376	0.0315973	0.0462835	0.0881414	0.0708739	0.0553114	0.096747	0.0990567	0.0732634	0.0912456	0.059901	0.0669421	0.0902942	0.0409069	0.0662415	0.0711533	0.0516515	0.107188
1421.28	0.0453993	0.0629565	0.0267004	0.0085973	0.0530907	0.0249002	0.0209651	0.0407463	0.0256553	0.0378436	0.065942	0.0354013	0.0397967	0.0110758	0.0178088	0.0273899	0.0632148	0.0319188	0.0412642	0.00991761	0.033551	0.0878637	0.0407138	0.0762065	0.0428229	0.0816128	0.0840937	0.0167025	0.0708445	0.0431654	0.0968521	0.0417789	0.0316458	0.0463968	0.0873754	0.0706803	0.0550207	0.0960166	0.0984615	0.0726976	0.0908157	0.0595943	0.0661366	0.0898077	0.0403471	0.0658406	0.0712441	0.0517526	0.10628
1423.21	0.0457279	0.0629145	0.026799	0.00857064	0.0531659	0.0248823	0.0208628	0.0409875	0.0256826	0.0376143	0.0659622	0.0355267	0.0396449	0.0110677	0.0175568	0.0275733	0.0637602	0.0320844	0.0412648	0.0100253	0.0335131	0.0886032	0.0403837	0.0761846	0.0432276	0.0813041	0.0840604	0.016679	0.0708124	0.0431486	0.0973721	0.0420987	0.0317433	0.046531	0.0866768	0.0707555	0.055338	0.095945	0.0985277	0.0727315	0.090643	0.0595955	0.0658013	0.0898606	0.0401284	0.065724	0.0710855	0.0522404	0.105651
1425.14	0.0459472	0.0626055	0.026495	0.00855016	0.0535466	0.0250892	0.0209532	0.041474	0.0256816	0.0377293	0.0662291	0.0358639	0.0397652	0.0110521	0.0173177	0.0276794	0.0639999	0.0321809	0.0412243	0.0100788	0.0336713	0.0890838	0.0404145	0.0762234	0.0431012	0.080615	0.0843516	0.0167462	0.0708494	0.0427613	0.0970077	0.0419747	0.0314762	0.0465867	0.0859692	0.0704825	0.0553585	0.095768	0.0987306	0.0729446	0.0899881	0.0598581	0.0656281	0.089622	0.0402383	0.0651489	0.0704832	0.0522344	0.104552
1427.06	0.0458859	0.0619702	0.0262559	0.0084675	0.0542247	0.0255196	0.0211869	0.0422442	0.0256021	0.038296	0.0666473	0.0363763	0.040162	0.0109911	0.0170332	0.0276557	0.0637756	0.0321027	0.0410286	0.0100639	0.0339943	0.0896514	0.0407358	0.0767928	0.0427691	0.0801585	0.0855171	0.0169012	0.0715306	0.0424508	0.0961384	0.0418084	0.0311287	0.0464526	0.0851254	0.0701604	0.0555723	0.0959889	0.0993639	0.0736188	0.0891843	0.060283	0.0658296	0.0896036	0.0405782	0.064631	0.0696424	0.0521519	0.103322
1428.99	0.0456262	0.0611046	0.026084	0.00841741	0.0551689	0.0261113	0.021607	0.0432129	0.0254871	0.0390981	0.067287	0.0371127	0.0407799	0.0109507	0.0167843	0.0275413	0.0631983	0.0319315	0.0407966	0.00999379	0.0344912	0.0903687	0.0412898	0.077823	0.0423689	0.0800913	0.0875637	0.0171243	0.0728739	0.0423819	0.0947709	0.041698	0.0307945	0.0462181	0.0842338	0.0698189	0.0561273	0.0966883	0.100432	0.0747978	0.0883809	0.0609457	0.0664604	0.0898436	0.0411864	0.0641082	0.0685993	0.0518972	0.102174
1430.92	0.0453162	0.0602113	0.0255981	0.00846749	0.0562558	0.026755	0.0221807	0.0442545	0.0253931	0.0398532	0.0681608	0.0380345	0.0414942	0.0109709	0.0166301	0.0274045	0.0624906	0.0317776	0.0406391	0.00989406	0.0351039	0.0911544	0.0419655	0.0789491	0.041579	0.0799841	0.0899107	0.0173745	0.0744076	0.0421589	0.0925904	0.0413473	0.0302992	0.0459979	0.0834456	0.0692458	0.0566507	0.0973592	0.101644	0.0761144	0.0872987	0.0618491	0.067345	0.0899445	0.042026	0.0632755	0.0672557	0.0511707	0.100902
1432.85	0.0447832	0.0593024	0.0250988	0.00847177	0.0573412	0.0273984	0.0227275	0.0453623	0.0252536	0.0406323	0.0690704	0.0389292	0.0422194	0.0109575	0.0164556	0.0271936	0.0615183	0.0315235	0.0403722	0.00975202	0.0356876	0.0922001	0.0426039	0.0801738	0.0406352	0.0799863	0.092295	0.0176237	0.0759903	0.0419103	0.0899286	0.0409733	0.0298229	0.0456514	0.0826654	0.0686652	0.0572421	0.0979706	0.102901	0.0774795	0.0860947	0.0627332	0.0684415	0.0900837	0.0428413	0.0625337	0.065706	0.050325	0.0995892
1434.78	0.0436595	0.058234	0.0250009	0.00820734	0.058323	0.0279767	0.0230371	0.0465638	0.0249353	0.0416089	0.0697489	0.0395489	0.0428767	0.0107767	0.0160946	0.0267859	0.0598954	0.0309301	0.0397034	0.0095321	0.0360854	0.0934678	0.0430332	0.0814734	0.0398733	0.0802692	0.0947328	0.0178617	0.0775499	0.0419227	0.0871411	0.0408539	0.0294608	0.0449158	0.0816645	0.0682862	0.0580408	0.098755	0.104253	0.078881	0.0851158	0.0632702	0.0695721	0.0904563	0.043323	0.0621287	0.0642451	0.0497687	0.0983186
1436.71	0.0420662	0.0571141	0.0245464	0.00772544	0.0591488	0.0283968	0.0230974	0.0477315	0.0244638	0.0425966	0.0701676	0.0398636	0.0433701	0.0104616	0.0155868	0.0262413	0.0577977	0.0300744	0.0387419	0.00926918	0.0362816	0.0943365	0.0431931	0.0824098	0.0389169	0.0803143	0.096658	0.0180784	0.0786514	0.041564	0.0839334	0.0403225	0.0289613	0.0438981	0.0804985	0.0676977	0.0584428	0.0991295	0.105402	0.0799736	0.0839354	0.0634667	0.0704726	0.0905097	0.0434593	0.0614844	0.0627642	0.0489071	0.0967364
1438.64	0.0407552	0.0563348	0.0237553	0.00740243	0.0598748	0.0288149	0.0232129	0.0487207	0.0240719	0.0433995	0.0706537	0.0401442	0.0438261	0.0102356	0.015176	0.0258272	0.0561277	0.0294197	0.0380317	0.00907472	0.0365173	0.0949316	0.0433487	0.0830873	0.0378626	0.0801205	0.097912	0.0182917	0.0795396	0.0409387	0.0805916	0.039497	0.0284168	0.0431193	0.0794891	0.0669682	0.0585124	0.0991455	0.10617	0.0807194	0.0826631	0.0637489	0.071276	0.0902505	0.0436572	0.0606113	0.0613663	0.0478487	0.0950235
1440.56	0.040081	0.0560107	0.0235197	0.00740358	0.0605467	0.0294921	0.0235915	0.0495652	0.0238752	0.0442398	0.0713637	0.0405328	0.0444752	0.0101994	0.0149522	0.025641	0.0552832	0.0291645	0.0377825	0.00898821	0.0369662	0.0956564	0.0437731	0.0838524	0.0372992	0.0801453	0.0990665	0.0185252	0.080549	0.0407895	0.0778354	0.0391824	0.0280806	0.0427791	0.0787063	0.0665775	0.0588205	0.0994598	0.106781	0.0813836	0.0819505	0.0643107	0.0721914	0.0903208	0.0441461	0.0602917	0.060394	0.0473209	0.0936689
1442.49	0.0396864	0.0559285	0.0233173	0.0075084	0.0610478	0.0303153	0.0240512	0.0503059	0.023766	0.0452234	0.0719997	0.0408361	0.0452206	0.0102274	0.0147819	0.0255419	0.0548227	0.0290585	0.0376883	0.00895244	0.0374668	0.0962423	0.0443316	0.0843559	0.0369183	0.0799877	0.0997706	0.0187441	0.0812903	0.0406438	0.0753851	0.0389465	0.0278686	0.0425969	0.0779694	0.0664108	0.0589667	0.0996429	0.107139	0.0818659	0.0813603	0.0648646	0.0729918	0.0902864	0.0446764	0.0601209	0.0595767	0.0468806	0.0924181
1444.42	0.0392487	0.0559633	0.0231752	0.00753402	0.0612986	0.0310051	0.0243955	0.0509255	0.0236582	0.0461685	0.0723329	0.0409318	0.0458395	0.0102128	0.0145765	0.0254319	0.0543792	0.0289001	0.0375249	0.00892046	0.0378366	0.0969221	0.0448456	0.0847421	0.0367566	0.0798016	0.100217	0.0189136	0.0820686	0.0404542	0.0733894	0.0388874	0.0277966	0.0423727	0.0772077	0.0663882	0.0590681	0.0998742	0.107489	0.082317	0.0810653	0.065222	0.0737725	0.0902527	0.0450714	0.0601318	0.0589786	0.0466726	0.091377
1446.35	0.0387566	0.0561273	0.0232282	0.007515	0.0614664	0.0316193	0.0247015	0.0515164	0.0235764	0.0471994	0.0725375	0.0409713	0.0464457	0.0101671	0.0143693	0.0253238	0.0539708	0.0287133	0.0373468	0.00888395	0.0381536	0.0979098	0.0455063	0.0852813	0.0368103	0.0798609	0.10079	0.0190872	0.0832097	0.0404911	0.0717847	0.0390929	0.0277451	0.0421499	0.0764624	0.0664763	0.0593099	0.100393	0.107849	0.0828051	0.0810121	0.0655401	0.0745748	0.0904132	0.0455194	0.0604027	0.058652	0.0467789	0.0906002
1448.28	0.0383487	0.0563695	0.0230487	0.00759348	0.0618266	0.0326045	0.0252041	0.0522381	0.0235543	0.0488871	0.0729679	0.0411709	0.0474668	0.0101557	0.0142297	0.0252465	0.053735	0.0286099	0.0372935	0.00884724	0.038667	0.0989428	0.0466585	0.085745	0.0366873	0.0797173	0.10131	0.0193601	0.0845066	0.0404621	0.0700962	0.0390723	0.0275682	0.0420263	0.075746	0.0664395	0.0592426	0.100674	0.107932	0.0831878	0.0808257	0.0660275	0.0752324	0.0903116	0.0462642	0.0604491	0.0583326	0.0466356	0.0898016
1450.21	0.0381535	0.0565699	0.0228302	0.00785661	0.0623701	0.0340801	0.0259578	0.0530078	0.0235712	0.0512232	0.0736955	0.0415496	0.0489461	0.0102243	0.0141921	0.0252056	0.0537106	0.0286535	0.0374269	0.00881872	0.0394323	0.100247	0.0482	0.0863668	0.0364865	0.0793329	0.10216	0.019707	0.0863532	0.040439	0.0684405	0.0388876	0.0273889	0.0420295	0.0750626	0.0663813	0.0590592	0.10097	0.108025	0.0837883	0.0805814	0.0666773	0.0759361	0.0900369	0.0472412	0.0604006	0.0579271	0.0463019	0.0890624
1452.14	0.0381563	0.0566985	0.0228151	0.00823817	0.0628591	0.0356088	0.0267682	0.0535895	0.0235953	0.0534968	0.0744808	0.0419799	0.0504397	0.0103501	0.0142348	0.0251918	0.0538149	0.0287986	0.0376893	0.00880128	0.0402438	0.102109	0.0497059	0.0875129	0.0363464	0.0793076	0.103648	0.0200132	0.0889073	0.0406941	0.0669543	0.0389034	0.0272883	0.0421138	0.074456	0.0665127	0.0590968	0.10177	0.108379	0.084705	0.0804721	0.067359	0.0769665	0.090005	0.0482283	0.0604655	0.0575852	0.0461578	0.088497
1454.06	0.0380433	0.056703	0.0228502	0.00851525	0.0635271	0.0374262	0.0275845	0.0543165	0.0235921	0.0564698	0.0753473	0.0424238	0.0522623	0.0104307	0.01427	0.0251061	0.0537263	0.0288289	0.0378607	0.00875658	0.0411537	0.104091	0.0513359	0.0887743	0.0361923	0.0795196	0.105105	0.0203816	0.0916398	0.0410312	0.0656213	0.0390232	0.0272517	0.0420847	0.0738269	0.0667081	0.0592561	0.102539	0.108544	0.0853644	0.080337	0.0679517	0.0780552	0.0900004	0.049168	0.0605257	0.0572462	0.0461157	0.0879716
1455.99	0.0372429	0.0563563	0.0227628	0.00840278	0.0657157	0.0418603	0.0289292	0.0567509	0.0234879	0.0645149	0.0771359	0.0430639	0.0567277	0.0103375	0.0141911	0.0247241	0.0528539	0.0283946	0.0375648	0.00860241	0.0430373	0.105421	0.0543071	0.0895126	0.0359174	0.0792785	0.105681	0.0213697	0.093952	0.0410986	0.0642275	0.0389206	0.027099	0.041585	0.0728347	0.0664645	0.05909	0.102613	0.108034	0.0853541	0.0798749	0.0682719	0.0785044	0.089563	0.050119	0.0602692	0.0567019	0.0458693	0.0871432
1457.92	0.0354258	0.0555216	0.0222642	0.00763671	0.0701491	0.0503111	0.0310105	0.0619193	0.0231816	0.08037	0.080137	0.0436946	0.0651156	0.00993838	0.0138841	0.0239396	0.0508112	0.0272769	0.0364358	0.00831379	0.0462729	0.107908	0.0589122	0.0912717	0.0352727	0.0786027	0.106238	0.0232439	0.0984021	0.0408699	0.0624855	0.0384418	0.0267652	0.040356	0.0713378	0.0657795	0.0587252	0.102154	0.107356	0.0853392	0.0789333	0.0678534	0.0786219	0.0889585	0.0506245	0.0594536	0.0559176	0.045099	0.085936
1459.85	0.0338441	0.0547174	0.0219871	0.00691011	0.0744168	0.058233	0.0330889	0.0669675	0.0229197	0.095453	0.0829628	0.0441585	0.0729702	0.00959024	0.0136451	0.0232483	0.0489443	0.0263085	0.0353835	0.00806685	0.0492713	0.117317	0.0629491	0.0984124	0.0347737	0.0790581	0.10984	0.0249654	0.111836	0.0413602	0.060951	0.0383704	0.026492	0.0392513	0.0700363	0.0655609	0.0597079	0.102666	0.108264	0.0872284	0.0784546	0.0673267	0.0800033	0.0901692	0.0508596	0.05897	0.0552676	0.0446453	0.0850984
1461.78	0.0331665	0.0540808	0.0219037	0.00674129	0.0760434	0.0613674	0.0343236	0.0688107	0.0228256	0.101509	0.084027	0.0443333	0.0761902	0.00953173	0.0136463	0.0228712	0.0480168	0.0259375	0.0350092	0.00792555	0.0505131	0.128522	0.0646795	0.106957	0.0344277	0.0799947	0.115019	0.0255858	0.127229	0.0425775	0.0596149	0.0385541	0.0262173	0.0387184	0.0692191	0.0655822	0.0613928	0.103753	0.11011	0.090304	0.0782528	0.0670866	0.0820466	0.0920303	0.0511573	0.0586457	0.0547785	0.0443807	0.0846502
1463.71	0.0326043	0.0530644	0.0218384	0.00671297	0.0741868	0.0591215	0.0339761	0.0666574	0.0226057	0.0978833	0.0821377	0.0435311	0.0741282	0.00948806	0.0135902	0.0224721	0.0471779	0.0255962	0.034648	0.00777201	0.0493639	0.124107	0.0634336	0.104188	0.0339578	0.0788575	0.114368	0.0249077	0.122588	0.0434319	0.0583509	0.0383228	0.0259948	0.0381065	0.068454	0.0648307	0.0607711	0.102473	0.10866	0.0895161	0.0772916	0.066106	0.0809185	0.0903915	0.0507354	0.0581333	0.0541264	0.0438284	0.0839275
1465.64	0.0317257	0.0514559	0.0212872	0.00659914	0.069835	0.0537666	0.0322255	0.0617745	0.0220877	0.0888602	0.0778706	0.0416748	0.0688172	0.00932787	0.0133318	0.0218773	0.0459615	0.0249903	0.0339244	0.00755461	0.0465075	0.110973	0.0598553	0.0947071	0.032934	0.0757566	0.108425	0.0233791	0.107274	0.0427791	0.0564893	0.0370618	0.0254518	0.0371024	0.0674978	0.0629004	0.057832	0.0985426	0.104015	0.0848882	0.0749954	0.0639151	0.0770075	0.086061	0.0491379	0.0568588	0.0528258	0.0424802	0.082208
1467.56	0.0307918	0.0496861	0.0207383	0.00651274	0.0658648	0.0497341	0.030439	0.0573802	0.0214139	0.0819708	0.0739086	0.0397096	0.0644795	0.00915512	0.0130129	0.0212393	0.0446699	0.0243325	0.033072	0.00733276	0.0439787	0.103541	0.0562197	0.0891333	0.0318568	0.0730891	0.102111	0.0220333	0.0991186	0.0414738	0.0543178	0.0357476	0.0247308	0.0360244	0.0665042	0.0606776	0.055412	0.0942592	0.0994001	0.0802006	0.0724509	0.0613034	0.0731804	0.0827587	0.046949	0.0553939	0.0511311	0.0410657	0.0799888
1469.49	0.0299741	0.0480073	0.0204505	0.00649963	0.0640044	0.0493173	0.0295534	0.055426	0.0207088	0.0810265	0.071867	0.038274	0.0633273	0.00901735	0.0127301	0.0206522	0.0434662	0.0237522	0.0322417	0.00714142	0.0429162	0.103208	0.053964	0.0888571	0.0308959	0.0713296	0.0964008	0.0214246	0.0997612	0.0403706	0.0522106	0.0347927	0.0240138	0.0350725	0.0655776	0.0586372	0.0542856	0.0901695	0.0954417	0.0763617	0.0700636	0.0588682	0.0696463	0.0811707	0.0447043	0.0540921	0.0494151	0.0399185	0.0776383
1471.42	0.0288255	0.0458427	0.0202592	0.00636176	0.0624038	0.0498479	0.028643	0.0540831	0.0197478	0.0815764	0.0698335	0.0365565	0.0625783	0.00874955	0.0122745	0.0198579	0.0417789	0.0229063	0.0310571	0.00690198	0.0419063	0.110435	0.0516057	0.0944038	0.0299679	0.0705947	0.0933748	0.0208469	0.109947	0.0395313	0.0502942	0.0340666	0.023267	0.0338153	0.064423	0.0568912	0.0545627	0.0871482	0.0931352	0.0745866	0.0680269	0.0557139	0.0672902	0.0814818	0.041711	0.0528222	0.0478118	0.0389861	0.0754017
1473.35	0.0267603	0.042617	0.0194827	0.00578142	0.0570232	0.0453748	0.0255326	0.0492371	0.0182338	0.0738296	0.0638544	0.0329924	0.0564077	0.00810964	0.0113079	0.0185599	0.0389709	0.0213398	0.0290641	0.00653061	0.0380808	0.107699	0.0460975	0.0922916	0.0285837	0.0677555	0.0868314	0.0189323	0.107487	0.0369904	0.0479185	0.0324967	0.0223062	0.0316935	0.0627295	0.0544385	0.0524467	0.0825056	0.0885727	0.0700397	0.0651559	0.0505108	0.0629664	0.0790303	0.0368672	0.0508884	0.04557	0.0373133	0.0722486
1475.28	0.0243668	0.0393331	0.0187427	0.00488615	0.0480452	0.0352878	0.0204044	0.0408263	0.0165864	0.0570938	0.0545049	0.028178	0.044993	0.0072636	0.0100635	0.017148	0.0359097	0.0195026	0.0268741	0.00614253	0.0317721	0.0864218	0.038197	0.075807	0.0273512	0.0621702	0.0732479	0.0158597	0.0816695	0.0332169	0.0456112	0.0305654	0.021361	0.0292896	0.0609653	0.0513378	0.047105	0.0751575	0.0798659	0.0606518	0.0617171	0.044649	0.0552004	0.072348	0.0314495	0.048961	0.0429342	0.0354562	0.0681578
1477.21	0.0229817	0.0372372	0.018076	0.00447346	0.040523	0.0265265	0.0164136	0.0335488	0.015512	0.0424081	0.0472087	0.0247301	0.0355628	0.00680071	0.00927971	0.0162694	0.0341601	0.0184544	0.0257078	0.00591856	0.0268697	0.0686985	0.0322393	0.0619364	0.0263815	0.0575862	0.06186	0.0133808	0.0604998	0.0304385	0.0435541	0.0288869	0.0205366	0.0278314	0.0598086	0.0485831	0.0427743	0.0689174	0.0727483	0.0532961	0.0587614	0.0409159	0.0487251	0.0669714	0.0279896	0.047329	0.0407177	0.0338326	0.0646301
1479.13	0.0223511	0.0359244	0.0176186	0.00453262	0.03583	0.021428	0.0142385	0.0288843	0.0148773	0.0335752	0.0429785	0.0228629	0.0300835	0.00670013	0.0089514	0.0157715	0.0333082	0.0180409	0.0252952	0.00580695	0.024185	0.0608729	0.028861	0.0558857	0.0256576	0.0553063	0.0558692	0.0118993	0.0516115	0.0290701	0.0418461	0.0277944	0.019959	0.0271014	0.0590835	0.0467552	0.0405985	0.0653247	0.0689857	0.0495784	0.0568891	0.0389658	0.0449652	0.0643981	0.0261553	0.0462626	0.0392446	0.0326499	0.0625428
1481.06	0.0217662	0.0348649	0.0174088	0.00463149	0.0329178	0.0185026	0.0129752	0.0259711	0.0143838	0.0285215	0.0403773	0.0217038	0.0268897	0.00667591	0.00876707	0.0153417	0.0324946	0.0177279	0.0249925	0.00571353	0.0226436	0.0569896	0.0268209	0.052899	0.0251417	0.0543042	0.0525243	0.0109919	0.0473949	0.0284328	0.0405597	0.0271406	0.0196107	0.0265132	0.0585043	0.0457189	0.0394128	0.0632654	0.0669152	0.047467	0.0557783	0.0376725	0.0426717	0.0631426	0.0248964	0.0456647	0.0382831	0.0318889	0.0614489
1482.99	0.021108	0.0340857	0.0171057	0.00461964	0.0312198	0.0167025	0.0121919	0.0242716	0.0140147	0.0255966	0.0388141	0.0209731	0.0249649	0.00663438	0.00862819	0.0149447	0.0315923	0.017398	0.0247021	0.00562539	0.0217074	0.0544192	0.0256097	0.0508965	0.0246413	0.0537852	0.0503366	0.0104477	0.0445655	0.0280236	0.0393539	0.0265528	0.0193192	0.0259859	0.0580735	0.0450298	0.038575	0.0619871	0.0656886	0.0460821	0.0549769	0.0368613	0.0410389	0.0623741	0.0240546	0.0453041	0.0375704	0.0311848	0.0608409
1484.92	0.0204845	0.0336249	0.0170628	0.0045477	0.030346	0.0155563	0.0117483	0.0233935	0.013789	0.0238739	0.0380255	0.0206004	0.0238312	0.00658256	0.00853038	0.0146063	0.0307305	0.0170975	0.0245028	0.00554832	0.0211752	0.0528511	0.0250053	0.0498788	0.0244731	0.0538834	0.0491861	0.0101637	0.0427918	0.0280384	0.0385174	0.0263269	0.0191746	0.0255757	0.0578052	0.0447837	0.0382883	0.0614255	0.0651725	0.04531	0.0547186	0.0365395	0.0399704	0.0622918	0.0236477	0.0455373	0.037215	0.030854	0.0608057
1486.85	0.0198706	0.0333152	0.0173863	0.00451564	0.0297269	0.0145813	0.0114495	0.0227218	0.0136258	0.0224135	0.0375131	0.0204004	0.0229175	0.00653969	0.00846731	0.01426	0.0298992	0.0168102	0.0243812	0.0054684	0.0207771	0.0521221	0.0245935	0.0496025	0.0246584	0.0545067	0.048902	0.00996512	0.0418637	0.0284391	0.0380985	0.02648	0.0192467	0.0252227	0.057599	0.0450172	0.0385237	0.0615082	0.0652069	0.0451392	0.0550182	0.0364468	0.0394292	0.0627845	0.0234263	0.0461767	0.0371349	0.0309283	0.0612934
1488.78	0.0191821	0.0331687	0.0177141	0.00451033	0.0291574	0.0135148	0.0111078	0.0219641	0.0134709	0.0208395	0.0369368	0.0201988	0.0219296	0.00649699	0.00843206	0.0138807	0.0290994	0.0164905	0.0242488	0.00539078	0.0203295	0.0518403	0.0240791	0.0495798	0.0249384	0.0552397	0.0489961	0.00975139	0.0413173	0.0289284	0.0377885	0.0267096	0.0193244	0.0248772	0.057404	0.045438	0.0389062	0.0618793	0.0655563	0.0452204	0.0554701	0.0363234	0.0390544	0.0634539	0.0231117	0.0469113	0.0372395	0.0310585	0.0620032
1490.7	0.0186196	0.0334514	0.0174565	0.00445417	0.0290405	0.0127925	0.0108036	0.0215412	0.013393	0.0199069	0.0365731	0.0200445	0.0213224	0.00645066	0.00843679	0.0136382	0.0286281	0.0162436	0.0241198	0.00536557	0.0200307	0.0514266	0.0236724	0.0493455	0.024763	0.0555057	0.048819	0.00963335	0.0405698	0.0289307	0.037232	0.0263925	0.0192285	0.0246808	0.0573195	0.045683	0.038732	0.0619662	0.0657503	0.0450915	0.0555455	0.0362414	0.0385791	0.0636899	0.0227826	0.0472338	0.0373052	0.0306178	0.0625532
1492.63	0.0186918	0.0341692	0.0171384	0.0046636	0.0295466	0.0129467	0.0109698	0.0216254	0.0134829	0.0199558	0.036962	0.0203197	0.021529	0.00657638	0.00860994	0.0136979	0.0289412	0.0164056	0.0243698	0.00542868	0.0202824	0.0512743	0.0237796	0.0492501	0.0245783	0.05583	0.04871	0.00970133	0.0399736	0.0288895	0.0368537	0.0259987	0.0192281	0.0249331	0.0574417	0.0460599	0.0385704	0.0622148	0.0659857	0.0450745	0.0557995	0.0366457	0.0382418	0.0639568	0.0229357	0.0476124	0.0374845	0.0302565	0.0633011
1494.56	0.0190653	0.0350064	0.0172558	0.00506127	0.030148	0.0133387	0.0113618	0.0217703	0.0136163	0.0200991	0.0376201	0.0208171	0.0219133	0.00680177	0.00884991	0.0138622	0.0295847	0.0167659	0.0248286	0.00551194	0.0207385	0.051367	0.0240675	0.0495375	0.0247771	0.056759	0.0491629	0.00980171	0.0397217	0.0292173	0.0369449	0.0260519	0.0194379	0.0253607	0.0576319	0.0467326	0.0387565	0.0629359	0.0665948	0.0453297	0.0565421	0.0373006	0.0381623	0.0646089	0.0233334	0.0484427	0.0379806	0.0303818	0.0643623
1496.49	0.0192003	0.0359354	0.0174621	0.00531474	0.0306628	0.0133166	0.0115835	0.0218336	0.0137136	0.0198403	0.0380791	0.0212374	0.02197	0.006954	0.00902063	0.0139495	0.0300191	0.0169747	0.0251556	0.00556166	0.0209993	0.0515931	0.0242346	0.0501036	0.0250734	0.0580479	0.050095	0.00984985	0.039818	0.0297755	0.0372015	0.0263517	0.0196434	0.0256385	0.057811	0.0476269	0.0391412	0.0639527	0.0676289	0.0458827	0.0574571	0.0379173	0.038273	0.0655558	0.0236252	0.049452	0.0387397	0.0306046	0.0657095
1498.42	0.0192304	0.0371006	0.017858	0.00544386	0.0314395	0.0132314	0.0117874	0.0221259	0.0138717	0.0197257	0.0386511	0.0217267	0.0220865	0.00707516	0.00920445	0.0140564	0.0304119	0.0171226	0.025458	0.00561723	0.0212652	0.0521965	0.0245307	0.0511777	0.0255522	0.0594827	0.0514119	0.00995427	0.040546	0.0305708	0.0376362	0.026795	0.0199786	0.0259138	0.0580706	0.0488691	0.0399004	0.0653887	0.0691089	0.046837	0.058651	0.0386848	0.038727	0.0668943	0.0240087	0.0507545	0.0396684	0.031076	0.0674376
1500.35	0.0194089	0.0382287	0.0180625	0.00558029	0.0323611	0.0134754	0.0120982	0.0226413	0.0140805	0.0200755	0.0393798	0.0222585	0.022503	0.00722373	0.0094312	0.014246	0.030906	0.0173432	0.0258138	0.00570533	0.0216682	0.0524804	0.0249756	0.0520328	0.0258077	0.0604559	0.0525634	0.01013	0.041096	0.0311443	0.0380077	0.0269085	0.0202422	0.0262726	0.0583573	0.0499565	0.0404663	0.0666201	0.070511	0.0476398	0.0595931	0.0394924	0.0391073	0.0679957	0.0244964	0.0518225	0.0404338	0.031418	0.0690287
1502.28	0.0195692	0.0390168	0.018177	0.00565582	0.0329081	0.0136504	0.0122548	0.0229735	0.0141988	0.0202709	0.0397566	0.0225413	0.0227359	0.00732547	0.00958276	0.0143986	0.0312353	0.0174977	0.0260232	0.00578723	0.0219123	0.0527242	0.0251568	0.0528609	0.0259916	0.0611111	0.0538581	0.0102304	0.0416025	0.0317492	0.0383449	0.0271254	0.0204536	0.0265021	0.0585301	0.0509124	0.0410725	0.067842	0.0719623	0.0484016	0.0604477	0.0399436	0.0394912	0.0690957	0.0247247	0.0529688	0.0410912	0.0317363	0.0706451
1504.2	0.0193798	0.0395188	0.0182953	0.00544375	0.0330953	0.0132226	0.012038	0.0230989	0.0142096	0.0198324	0.0396261	0.0225353	0.0224187	0.00727793	0.00957563	0.0144041	0.0310713	0.0173736	0.0259181	0.00582032	0.0217718	0.0527962	0.0250077	0.053569	0.026171	0.0615636	0.0551647	0.0102281	0.041833	0.0323288	0.0385865	0.0273733	0.0207207	0.0264322	0.058593	0.0518152	0.0416312	0.0690192	0.0733956	0.0491569	0.0613137	0.0400643	0.0399067	0.0702579	0.0246276	0.0541117	0.0416566	0.0319861	0.0723079
1506.13	0.0195975	0.040274	0.0187392	0.00554924	0.034117	0.0130592	0.0123867	0.0236305	0.0144799	0.0194382	0.0405172	0.023464	0.0225296	0.00745656	0.00985704	0.0145529	0.0313473	0.0175795	0.0263977	0.00589051	0.0221566	0.0535907	0.0256662	0.0548642	0.0265563	0.0624863	0.0572866	0.0104325	0.0425997	0.0333221	0.0389875	0.027974	0.0210492	0.0268501	0.0589857	0.0529445	0.0425839	0.0706976	0.0753487	0.0504968	0.0624375	0.041308	0.0406398	0.071761	0.0255188	0.0554114	0.0422671	0.0325604	0.0742901
1508.06	0.0202229	0.0412223	0.0187942	0.0059292	0.0362406	0.0137647	0.0133421	0.0248248	0.0149618	0.020079	0.0424756	0.0252156	0.0235692	0.00776815	0.0104099	0.0148798	0.0321481	0.0181133	0.0273669	0.00600462	0.0232036	0.0547655	0.0271546	0.0563167	0.0265684	0.0633464	0.0595642	0.0109091	0.0437577	0.0339535	0.0389121	0.0282298	0.0211595	0.0277745	0.0597179	0.0537419	0.0433519	0.0721376	0.0772918	0.0519716	0.0630278	0.0434167	0.0413705	0.0730255	0.0272075	0.0562343	0.0425584	0.0327831	0.0761095
1509.99	0.0202911	0.0416417	0.0191297	0.00591123	0.0378644	0.0143213	0.0137686	0.0258087	0.0151853	0.0210244	0.0435156	0.0261055	0.0243459	0.00780666	0.0106748	0.015008	0.0323033	0.0182475	0.0277035	0.00603895	0.023764	0.0561001	0.0280605	0.0578868	0.0267291	0.0646074	0.0619256	0.0112562	0.0450344	0.0347842	0.0388413	0.0286575	0.0212645	0.0281868	0.0601135	0.054581	0.0443462	0.0736608	0.0791996	0.053367	0.0637941	0.0444127	0.0420936	0.0745733	0.0279708	0.0571038	0.0427573	0.0333145	0.0779684
1511.92	0.0203661	0.0417845	0.0190729	0.00597469	0.0389652	0.0147031	0.01407	0.0263819	0.0153236	0.0216207	0.0441489	0.0266625	0.0248198	0.00790621	0.010888	0.0151009	0.0323629	0.0183915	0.0279627	0.0060401	0.0241323	0.0569835	0.0286825	0.0590745	0.0266468	0.0656362	0.0638146	0.0114829	0.0456917	0.0354029	0.0385171	0.0287704	0.0212482	0.0284833	0.0603167	0.0551393	0.0449528	0.0747674	0.0809628	0.0544377	0.0641467	0.0449856	0.0425928	0.0756736	0.0284474	0.0574699	0.0427504	0.0334901	0.0795115
1513.85	0.020365	0.0417263	0.019143	0.00592625	0.0398448	0.01485	0.0142042	0.0268637	0.0154521	0.0219947	0.044588	0.0270756	0.0250862	0.00798519	0.011041	0.0151894	0.0322399	0.0184775	0.0281173	0.00600712	0.0243523	0.057943	0.0291914	0.0603835	0.0266655	0.0667846	0.0659577	0.0116775	0.0465724	0.0360556	0.0383051	0.0291065	0.0212238	0.0286937	0.0604934	0.0557003	0.0456881	0.0759407	0.0828786	0.0556676	0.0644987	0.0453854	0.0431896	0.0768908	0.0288087	0.0578163	0.0427601	0.0337353	0.0811205
1515.78	0.0203101	0.0413391	0.0194978	0.00579272	0.0404705	0.0149236	0.0142436	0.0273041	0.0155824	0.0223019	0.0449306	0.027439	0.0252901	0.00803714	0.0111539	0.0152847	0.0319796	0.0185511	0.0282304	0.00594916	0.0245233	0.058934	0.0296372	0.0616679	0.0268055	0.0678479	0.0681765	0.0118623	0.0476225	0.0367315	0.0382853	0.0297109	0.0212499	0.0288757	0.0606893	0.0562524	0.0465448	0.077115	0.0846281	0.0570034	0.0649644	0.0456974	0.0438023	0.078231	0.0291102	0.0582853	0.0427673	0.0341627	0.0826996
1517.7	0.0204303	0.040535	0.0194047	0.0058814	0.0404694	0.0150833	0.014391	0.027398	0.0157056	0.0222933	0.0452303	0.0278855	0.0254497	0.00819576	0.0113295	0.015411	0.0318872	0.0188211	0.0285748	0.00590206	0.0247825	0.0590625	0.0299439	0.0620178	0.0265457	0.0679272	0.0687896	0.0119688	0.0478292	0.0368112	0.0379459	0.0297091	0.0211503	0.0292069	0.0609202	0.0562218	0.0467717	0.0772211	0.0854355	0.0574814	0.064846	0.0460583	0.0439361	0.0787925	0.0294116	0.0581631	0.0425578	0.0340193	0.0835668
1519.63	0.0207301	0.0393891	0.0190784	0.00621506	0.0394815	0.0152048	0.0145924	0.0269471	0.0157934	0.021689	0.0453347	0.0283095	0.0254217	0.00847374	0.011565	0.0155555	0.0320392	0.0192853	0.029191	0.00588309	0.025036	0.0581336	0.0299035	0.061388	0.0260725	0.0672141	0.0673725	0.01192	0.0470064	0.0364777	0.0375214	0.029302	0.0208898	0.0297017	0.0611982	0.0558383	0.0464471	0.0763004	0.0852828	0.0569053	0.0643089	0.0464039	0.0435593	0.0786606	0.0295395	0.0575661	0.0421201	0.0335473	0.0837819
1521.56	0.0208898	0.0381649	0.0188232	0.00638272	0.0377511	0.0151597	0.0145836	0.0263125	0.0158438	0.0208925	0.0451289	0.0284245	0.0252456	0.00867407	0.0117187	0.0156782	0.0321491	0.0196544	0.0297438	0.00586905	0.0250793	0.057225	0.02949	0.0607429	0.0256459	0.0664007	0.0652413	0.0117768	0.0461356	0.0362975	0.0372995	0.0289847	0.0206336	0.030131	0.0615063	0.055454	0.046142	0.0752345	0.0850711	0.0562885	0.0639293	0.0464936	0.0431698	0.078553	0.029249	0.0570555	0.0418286	0.0331947	0.0839682
1523.49	0.0206169	0.0371663	0.018869	0.00610879	0.0360707	0.0149894	0.0142575	0.0259522	0.0158507	0.0204962	0.044659	0.0281258	0.0250523	0.00862811	0.0117015	0.0157152	0.0319268	0.01969	0.029892	0.00582761	0.0248587	0.0571113	0.0289154	0.0607345	0.0254816	0.066157	0.0637858	0.0116633	0.045923	0.0366491	0.0373826	0.0290742	0.0206198	0.0302398	0.0617286	0.0554704	0.0463122	0.0747928	0.0854563	0.0561605	0.0641196	0.0461899	0.0430956	0.0790769	0.0285485	0.0571391	0.0419112	0.0332755	0.0846355
1525.42	0.0201088	0.0365342	0.0191553	0.00567956	0.0349509	0.0147718	0.0138452	0.0258175	0.0158313	0.0203657	0.0441492	0.027721	0.0248319	0.00846479	0.0116443	0.0156828	0.0315414	0.0195559	0.0297978	0.0057724	0.024561	0.0574039	0.0284135	0.0611067	0.0255962	0.06655	0.0633279	0.0116092	0.0459809	0.0372364	0.0377136	0.0294069	0.0206852	0.0301379	0.0618276	0.0558299	0.0467371	0.0749227	0.0862708	0.0563154	0.0647117	0.0457616	0.0432237	0.0800151	0.0277989	0.0575689	0.0421975	0.0336733	0.0857419
1527.35	0.0196921	0.0362642	0.0191178	0.00534471	0.0343583	0.0145465	0.0135184	0.0257614	0.0158353	0.0202348	0.0437931	0.0274555	0.0245962	0.00834297	0.0116691	0.0156759	0.0312835	0.0194714	0.0297399	0.00574031	0.0243346	0.0576501	0.0280618	0.0614173	0.0256113	0.0669242	0.0632602	0.011594	0.0460773	0.0374783	0.0378662	0.0294786	0.0206862	0.0300673	0.061912	0.0560518	0.0469346	0.0750067	0.0870624	0.0566142	0.0652481	0.0454758	0.0433845	0.08084	0.0272434	0.0577906	0.0425522	0.0338262	0.0868807
1529.27	0.0194576	0.0363096	0.0191271	0.00507849	0.0341614	0.0143653	0.0132857	0.0258402	0.0158994	0.0201939	0.0436738	0.0273388	0.0244584	0.00828226	0.0117779	0.0157492	0.0312371	0.0194694	0.0297793	0.00574601	0.0242085	0.0579931	0.0278862	0.0618069	0.0256304	0.0673166	0.0634508	0.0116233	0.0463024	0.037753	0.0380755	0.029594	0.0207334	0.0301046	0.0620664	0.056332	0.0472039	0.0751614	0.0878705	0.0570568	0.0658639	0.0453755	0.0436595	0.0817315	0.0269017	0.0581536	0.0430043	0.033966	0.0881423
1531.2	0.0194169	0.0365907	0.0195915	0.00490835	0.0342561	0.0143109	0.0131929	0.0260542	0.0160354	0.0203145	0.0438238	0.0273816	0.0244985	0.00830464	0.0119829	0.0158991	0.0314491	0.0195748	0.029964	0.00578418	0.0242206	0.0586445	0.0279277	0.0625275	0.0259358	0.0681461	0.0640372	0.0116983	0.0467817	0.038418	0.0386942	0.0300565	0.0209453	0.0302732	0.0623073	0.0569109	0.0477624	0.0757325	0.0889664	0.0576695	0.0669099	0.0454795	0.0440439	0.0829151	0.0267816	0.0589223	0.0436214	0.0344115	0.0897316
1533.13	0.0196361	0.0370137	0.0200598	0.00499764	0.0344603	0.014433	0.0133088	0.0262054	0.0162277	0.0204026	0.0441812	0.0276261	0.0246567	0.00847418	0.0123401	0.0161081	0.0320227	0.019885	0.0304056	0.00584494	0.024412	0.0593154	0.0281278	0.0631265	0.0262719	0.0690388	0.0645745	0.0117793	0.0472211	0.0390647	0.0393885	0.0304961	0.0211834	0.030635	0.0626329	0.0574953	0.0482002	0.0764332	0.0900157	0.058327	0.0680209	0.0458047	0.0443956	0.0840697	0.0268709	0.0596441	0.0443246	0.0348987	0.0913388
1535.06	0.0200764	0.0375098	0.0198123	0.00532996	0.0345872	0.0146269	0.0135237	0.026155	0.0164346	0.0202665	0.04455	0.027952	0.0247773	0.00875144	0.0128146	0.0163465	0.0328729	0.0203697	0.031038	0.00591481	0.0246864	0.0595384	0.0283019	0.0630502	0.0261592	0.0692801	0.0642505	0.0118233	0.0471027	0.0391203	0.0395626	0.0302843	0.0212568	0.0311402	0.0630068	0.057605	0.0480116	0.0765409	0.0904973	0.0585011	0.0684664	0.0462102	0.0444578	0.0846924	0.0270231	0.0597363	0.0448552	0.0348173	0.0925417
1536.99	0.0205274	0.0380448	0.0197571	0.00562569	0.0346247	0.0146841	0.0136191	0.0260294	0.0166336	0.0199845	0.0447942	0.0281336	0.0247807	0.00897957	0.0132692	0.0165608	0.0336636	0.0208155	0.0315985	0.00597768	0.0248573	0.0596094	0.028364	0.062774	0.0262552	0.06953	0.0636099	0.011844	0.046827	0.0392865	0.0399663	0.0302998	0.0214124	0.0315913	0.0633444	0.0577617	0.0479059	0.076571	0.0908116	0.0585155	0.0690804	0.0465066	0.0444945	0.0853734	0.0271034	0.059991	0.0454891	0.0348893	0.093711
1538.92	0.0210985	0.0386956	0.0198836	0.00592851	0.0348098	0.0147175	0.0137976	0.0259746	0.0169302	0.0197684	0.0452731	0.0283635	0.0249075	0.00920264	0.0137751	0.0167825	0.0344242	0.0212766	0.0322168	0.00604881	0.0250683	0.0595469	0.0286344	0.0623673	0.0264766	0.0699653	0.062751	0.0119175	0.0464256	0.0395094	0.0406295	0.0304651	0.0215649	0.0320764	0.0636684	0.0579883	0.047744	0.076623	0.0910872	0.0585278	0.0699333	0.0469833	0.0445362	0.0859712	0.0274509	0.0602854	0.0462341	0.0350831	0.0949531
1540.84	0.0220125	0.039513	0.0203028	0.00650037	0.0351663	0.0149651	0.0143379	0.0257898	0.0173897	0.0196322	0.0461285	0.0288473	0.0253139	0.009572	0.0145032	0.0170732	0.0353646	0.0219641	0.0331798	0.00613337	0.0255099	0.0602417	0.0292366	0.06265	0.0268895	0.0709988	0.062371	0.0120238	0.0468372	0.0402016	0.0414829	0.0309679	0.0218346	0.032819	0.0640898	0.0584769	0.0480119	0.0773252	0.0917835	0.0589735	0.0712518	0.0478389	0.0449077	0.0868156	0.0282263	0.060861	0.0471774	0.0355482	0.0964639
1542.77	0.0221057	0.0400091	0.0208187	0.00637545	0.0350632	0.0146571	0.0141511	0.0253954	0.0176062	0.0194672	0.045848	0.0283887	0.0251991	0.0095593	0.0148396	0.0171326	0.0352255	0.0220452	0.0333347	0.0061	0.0252791	0.0611888	0.0291275	0.0630509	0.0272485	0.0720514	0.062055	0.0119577	0.0474364	0.0409053	0.0422804	0.0315351	0.0221063	0.0329316	0.0642778	0.058975	0.0484204	0.0781216	0.0924502	0.059436	0.0725712	0.047635	0.0453808	0.0876485	0.0279631	0.0615207	0.0480671	0.0360516	0.097802
1544.7	0.0217711	0.0402517	0.0210674	0.00586064	0.0349769	0.0143335	0.0136381	0.0252906	0.0176326	0.0197119	0.0452278	0.0275101	0.0250485	0.0093393	0.0148131	0.0171032	0.0345389	0.021778	0.0329677	0.00602186	0.0248313	0.0618575	0.0287902	0.0630729	0.0273421	0.0726138	0.0613455	0.01189	0.0476193	0.0411709	0.0428538	0.0317127	0.0222216	0.0326574	0.064212	0.0591513	0.0484658	0.0784772	0.0928257	0.0595891	0.0734523	0.0469403	0.0457031	0.0880502	0.0272643	0.0617939	0.048776	0.0362555	0.0987167
1546.63	0.0218936	0.0405508	0.0209989	0.00575016	0.0352601	0.0145353	0.0135953	0.0254415	0.0177167	0.0202521	0.0453278	0.0271399	0.0253432	0.00933352	0.0148952	0.0172043	0.0343392	0.0218168	0.0329598	0.00600872	0.0248285	0.0622671	0.0288904	0.0628301	0.027282	0.0729218	0.0603327	0.0119387	0.0475557	0.0411365	0.0432836	0.0315897	0.0222381	0.0326629	0.0641355	0.059047	0.0483275	0.0785623	0.0929663	0.0594937	0.0740107	0.0467948	0.0459035	0.088177	0.0271545	0.0617781	0.0493398	0.0361708	0.0993258
1548.56	0.0222866	0.0408694	0.0213502	0.00591804	0.0355579	0.0148326	0.0137655	0.0254891	0.0178178	0.0205726	0.0456987	0.0270384	0.0256748	0.00946619	0.0151139	0.0173538	0.0344362	0.0220453	0.0331854	0.00603052	0.0249817	0.0629517	0.0290897	0.0629178	0.0275511	0.0737001	0.0598149	0.0119867	0.0478464	0.0414667	0.0441839	0.0318992	0.0223776	0.0328299	0.0640855	0.0592649	0.0486436	0.0791265	0.0934605	0.059714	0.0749145	0.0469097	0.0462603	0.0888189	0.0272996	0.0621834	0.0500293	0.0364559	0.100071
1550.49	0.0228087	0.0411922	0.0215131	0.00621858	0.0357529	0.0150214	0.0139723	0.0253566	0.0179204	0.020539	0.0461054	0.0270368	0.025878	0.00966868	0.0154326	0.0175164	0.0346992	0.0223579	0.0335133	0.00605868	0.0251274	0.0633845	0.02921	0.0626869	0.0276322	0.074223	0.0591904	0.0119905	0.0479167	0.0415123	0.0449215	0.0319845	0.022458	0.0330749	0.0640894	0.0592819	0.0487116	0.079443	0.0937204	0.0596531	0.0755843	0.0471	0.0464607	0.0891557	0.027494	0.0622959	0.0506005	0.0365372	0.100549
1552.42	0.0233486	0.0415181	0.0214957	0.00649036	0.0359042	0.015102	0.0141086	0.0252161	0.0180174	0.0203738	0.0464851	0.0270266	0.0260039	0.00985197	0.0157472	0.0176742	0.0350303	0.0226379	0.0337875	0.00608377	0.0252116	0.0635624	0.0292139	0.0621978	0.0276148	0.0744758	0.0582564	0.0119712	0.0476823	0.0413044	0.0455151	0.0318524	0.0225249	0.0333051	0.0641308	0.059086	0.0485621	0.0795007	0.0936706	0.0593492	0.0760842	0.047254	0.0464453	0.0892343	0.0276543	0.062135	0.0510691	0.0365268	0.100774
1554.34	0.0235089	0.0417015	0.0216552	0.0063749	0.0358732	0.0148263	0.0138294	0.0251451	0.0180064	0.0201663	0.0464288	0.0266316	0.0258676	0.00979843	0.0158491	0.0176933	0.0349725	0.0225662	0.0336005	0.0060789	0.0249552	0.063903	0.0288597	0.0619198	0.0277067	0.0749665	0.0575136	0.0118939	0.0475884	0.0412629	0.0464539	0.0318829	0.0226349	0.0331794	0.0640674	0.0589202	0.0486107	0.0798289	0.0937693	0.0593062	0.07666	0.0469553	0.0465235	0.0894869	0.0274046	0.06214	0.0515716	0.036593	0.101029
1556.27	0.0228487	0.0415305	0.0221049	0.00555944	0.0354446	0.0137346	0.0127771	0.0250065	0.0177879	0.0196587	0.0454963	0.0254858	0.0251036	0.00932526	0.0156372	0.0173861	0.0339853	0.0218365	0.0325901	0.00599439	0.0240076	0.0644298	0.0278864	0.0618744	0.0280051	0.0756728	0.057162	0.0116875	0.04767	0.041402	0.0476966	0.0321567	0.0228041	0.0323369	0.0637614	0.058846	0.0489693	0.0803765	0.0941042	0.0592842	0.0773623	0.04581	0.0467489	0.089911	0.0263429	0.0625048	0.0521925	0.0369113	0.101422
1558.2	0.0217587	0.0411796	0.0224233	0.00439044	0.0349531	0.0121568	0.0113299	0.0247898	0.0174845	0.0189555	0.0442413	0.0240179	0.0240111	0.00861246	0.015361	0.0168719	0.032526	0.0207682	0.031144	0.00584019	0.0226976	0.0647285	0.0265948	0.0617259	0.0282753	0.0763161	0.0568372	0.0114219	0.0475982	0.0414161	0.0489864	0.032322	0.0229443	0.0310948	0.0634037	0.058657	0.0491736	0.0808074	0.0944441	0.0592871	0.0779495	0.0442425	0.0469592	0.0902212	0.0248261	0.0628121	0.0528059	0.0371202	0.101744
1560.13	0.0216599	0.0413117	0.0211705	0.00400803	0.0353154	0.0118099	0.0109004	0.0249474	0.0174553	0.0190936	0.0443757	0.0236236	0.0239638	0.00830972	0.0154186	0.0167563	0.0322976	0.0204699	0.0306197	0.00576713	0.0223565	0.0641843	0.0261641	0.0605572	0.0274346	0.0756702	0.055413	0.0113961	0.0466783	0.0401102	0.0491803	0.0310106	0.0226212	0.0306818	0.0634288	0.0575649	0.0480548	0.0800139	0.0940632	0.0587198	0.0770635	0.0437547	0.0466196	0.089315	0.0243326	0.0616491	0.0528499	0.0357637	0.10116
1562.06	0.0230907	0.0420078	0.0215557	0.00498902	0.0366666	0.0132188	0.0121667	0.0255637	0.0178732	0.0201217	0.04655	0.0249164	0.0253779	0.00882482	0.0160114	0.0172241	0.0338244	0.0214136	0.0317232	0.00587225	0.0235331	0.0655739	0.0272971	0.0612424	0.0278053	0.0767801	0.0558597	0.0117185	0.0476633	0.040455	0.0506426	0.03133	0.0227847	0.0316073	0.0638308	0.0577231	0.0486814	0.0809504	0.0949174	0.0591956	0.07783	0.0452063	0.0472626	0.0902335	0.0257657	0.0621394	0.0535855	0.0360779	0.101735
1563.99	0.0242147	0.0425493	0.02247	0.00578646	0.0377931	0.0142795	0.0132645	0.0261455	0.0182413	0.0208415	0.0484644	0.026048	0.0265018	0.00928689	0.0165041	0.0175952	0.0349846	0.022179	0.0326843	0.0059658	0.0245055	0.0671767	0.0283953	0.062257	0.0286093	0.0784816	0.0569281	0.0120043	0.0488736	0.0412435	0.0527042	0.0320806	0.0231441	0.0323396	0.0640979	0.0582523	0.0498928	0.082479	0.0961359	0.0599691	0.0791333	0.0465623	0.0482001	0.0915326	0.0271025	0.0631881	0.0545931	0.0369191	0.102701
1565.92	0.0246182	0.0429052	0.0227154	0.00594533	0.0384066	0.0144649	0.0135728	0.0265731	0.0183918	0.0209998	0.0494367	0.0264741	0.0268622	0.00938344	0.0167413	0.0177238	0.035381	0.0223782	0.0329316	0.00599834	0.0247648	0.0680735	0.0287726	0.062604	0.0289409	0.0794528	0.057512	0.0121162	0.0493072	0.0413665	0.0545023	0.0321093	0.0233117	0.0324654	0.0642213	0.0582917	0.0504107	0.0833886	0.0970779	0.0603277	0.0797951	0.0470825	0.0486853	0.0921087	0.027575	0.0636083	0.0553872	0.0370436	0.103324
1567.84	0.0248605	0.043372	0.0231303	0.00588064	0.0389873	0.0144073	0.0135994	0.0271214	0.0184771	0.021047	0.0502033	0.0267658	0.0270343	0.00933026	0.0169339	0.0178025	0.0357108	0.0224105	0.0329317	0.00602419	0.0248215	0.0690479	0.0288662	0.0632661	0.0292984	0.0803449	0.0583812	0.0121778	0.0498839	0.0416089	0.0565985	0.0323501	0.0234882	0.0324242	0.0644059	0.0585283	0.0510796	0.0844213	0.0982627	0.0608397	0.0805361	0.0473516	0.0491358	0.0929364	0.0277678	0.0642398	0.0562382	0.0373862	0.104107
1569.77	0.0254231	0.0440599	0.0233043	0.00603842	0.0398608	0.0147252	0.0138922	0.0279248	0.0186351	0.021364	0.0513927	0.0274106	0.0275505	0.0093804	0.0172488	0.0179793	0.0364874	0.0226693	0.0331752	0.0060907	0.0251749	0.0699171	0.0291761	0.0638886	0.0294889	0.080893	0.0593133	0.0123054	0.0504497	0.0417411	0.0588061	0.0323898	0.023675	0.0326258	0.0647316	0.0587206	0.0516641	0.085447	0.0993804	0.0614432	0.0811297	0.047955	0.0496043	0.093561	0.0282944	0.0647917	0.0571403	0.0375679	0.10489
1571.7	0.0264412	0.0448959	0.0232112	0.00661108	0.0408986	0.0154955	0.0145901	0.0287542	0.0188841	0.0218068	0.0530282	0.0284578	0.028408	0.00964592	0.01775	0.0182799	0.037759	0.0232871	0.0338325	0.00620986	0.0259032	0.0708095	0.0297529	0.0643383	0.0296077	0.081283	0.0601876	0.0124858	0.0509828	0.0417155	0.0610403	0.0321993	0.0238164	0.0331787	0.0651799	0.0587827	0.0520976	0.086383	0.100442	0.061876	0.081621	0.0489958	0.0500761	0.0939404	0.0292498	0.0651694	0.0580442	0.0375051	0.105663
1573.63	0.0276429	0.0458622	0.0233822	0.00733831	0.0419557	0.0163146	0.0153903	0.029539	0.0191747	0.0221311	0.0548097	0.0296707	0.0292892	0.00999261	0.0183383	0.0186337	0.0391787	0.0240354	0.0346365	0.00635165	0.0267213	0.0717277	0.0303538	0.064927	0.0299992	0.0820249	0.0612854	0.0126729	0.0515294	0.0418878	0.0636504	0.032258	0.0240246	0.0338641	0.0657294	0.0590544	0.0526763	0.0875415	0.101648	0.0623907	0.0822979	0.0502135	0.0506607	0.0945901	0.0303383	0.0658399	0.0590646	0.0376795	0.106582
1575.56	0.0286182	0.0469932	0.0230137	0.0077804	0.0431267	0.016851	0.0159493	0.0305157	0.0194674	0.0224816	0.0565089	0.0308105	0.0300358	0.0101931	0.0187987	0.0189521	0.0402938	0.0245638	0.0351817	0.00647217	0.0273629	0.072075	0.030839	0.065091	0.0300685	0.0824335	0.0620383	0.0128834	0.0514978	0.0416299	0.0661877	0.0317894	0.0240841	0.034389	0.0663251	0.0590862	0.0528119	0.0883291	0.102607	0.0627599	0.0824387	0.0513432	0.0510242	0.0948219	0.031295	0.0661894	0.0599698	0.0373546	0.107185
1577.49	0.0291296	0.0481492	0.0232206	0.00775525	0.0443983	0.0170739	0.0161576	0.0317013	0.0197179	0.0230485	0.0579337	0.0316754	0.0306357	0.0101542	0.0189888	0.0191621	0.0408265	0.0247044	0.0352814	0.00654607	0.027735	0.0735686	0.0311842	0.0662907	0.0304992	0.0836493	0.0638965	0.0131147	0.0525671	0.04205	0.0692806	0.0319013	0.024336	0.0345919	0.0668206	0.0596407	0.0537564	0.0899036	0.104347	0.0637946	0.0832687	0.0521922	0.0519642	0.0958949	0.0319585	0.0671749	0.0611357	0.0376077	0.108212
1579.41	0.0293684	0.0491691	0.0242339	0.00753543	0.045582	0.0171542	0.0162102	0.032788	0.0199132	0.0236336	0.0590876	0.0322974	0.0311043	0.0100234	0.0190277	0.0192797	0.0409884	0.0246488	0.0351679	0.00659611	0.0279487	0.0759079	0.0314391	0.0684228	0.0315119	0.085709	0.0666441	0.0133167	0.0544805	0.0431892	0.0729293	0.0328521	0.0248739	0.0346029	0.067161	0.0608383	0.0555063	0.0922405	0.106682	0.0653397	0.0849849	0.052815	0.053318	0.0978108	0.03239	0.0689543	0.0626078	0.0386843	0.109714
1581.34	0.0296806	0.0501646	0.0247101	0.00741324	0.0467006	0.0172758	0.01633	0.033707	0.0200975	0.0240827	0.0602088	0.0329308	0.031538	0.0099569	0.0190743	0.0194075	0.0411933	0.0246492	0.0351263	0.00666536	0.0281911	0.0775841	0.0316951	0.0700149	0.0321563	0.0872861	0.0689495	0.0134941	0.0557257	0.0437779	0.0762709	0.0332872	0.02525	0.0346705	0.0674761	0.0617103	0.0566557	0.0940373	0.108684	0.0666395	0.0861895	0.0534555	0.0543537	0.0991076	0.0328173	0.0702548	0.0639613	0.0392664	0.110885
1583.27	0.0302308	0.0512882	0.025071	0.0074602	0.0479571	0.0175741	0.0166236	0.0346513	0.0203156	0.024544	0.061523	0.0337797	0.0320987	0.00999078	0.019147	0.0196198	0.0416408	0.0247927	0.0352469	0.00677108	0.0285981	0.0791914	0.0320565	0.0715097	0.0327306	0.0887269	0.071391	0.0137071	0.0568425	0.0442219	0.0796014	0.0335573	0.0255787	0.0349274	0.067877	0.0625652	0.0577667	0.0956907	0.110724	0.0679705	0.0871894	0.0543031	0.055284	0.100272	0.0334385	0.0714998	0.0652822	0.0397055	0.112032
1585.2	0.0309678	0.0524855	0.0253593	0.00762257	0.0494379	0.0180437	0.0170845	0.0357389	0.0205681	0.0251308	0.0630804	0.0348556	0.0328422	0.01009	0.019209	0.0198963	0.0422767	0.0250439	0.0354912	0.00689367	0.02918	0.0809577	0.0325606	0.0731259	0.0333366	0.0902016	0.0739766	0.0139878	0.0580732	0.0446912	0.0829655	0.0337848	0.0258228	0.035337	0.0683568	0.0634811	0.0589858	0.0974418	0.112947	0.0693626	0.0880252	0.0553856	0.0562731	0.101427	0.0342981	0.0727225	0.066553	0.0401215	0.112999
1587.13	0.0317679	0.053616	0.0256275	0.00782832	0.0510392	0.0185431	0.0176174	0.0369094	0.0208265	0.0257285	0.0647728	0.036036	0.0336604	0.0102037	0.0192573	0.0201775	0.0429791	0.0253384	0.0357911	0.00700706	0.0298334	0.0828066	0.0331124	0.0748823	0.0339348	0.0918853	0.0767001	0.0143032	0.0594425	0.0452807	0.0861974	0.0340914	0.026076	0.0357889	0.0688774	0.0644068	0.0602581	0.0994022	0.115354	0.0708454	0.0886894	0.0565966	0.0573453	0.102797	0.0352779	0.0740137	0.0677984	0.0406524	0.113717
1589.06	0.0325723	0.0546354	0.0259424	0.00804264	0.0526601	0.0189926	0.0181581	0.0381042	0.0210851	0.0262379	0.0664926	0.0372398	0.0344701	0.0103116	0.0192987	0.0204559	0.0437086	0.0256487	0.0361312	0.00711086	0.0304915	0.0846381	0.0336375	0.0766829	0.0344894	0.0935647	0.0795177	0.0146233	0.0608787	0.0459036	0.0891876	0.034448	0.026395	0.0362519	0.0694431	0.0653973	0.0615519	0.101341	0.117853	0.0724024	0.0892757	0.0578551	0.0584447	0.104283	0.0362892	0.0754088	0.0688976	0.0411978	0.114359
1590.98	0.0333502	0.0555315	0.026192	0.00823956	0.0542814	0.0194529	0.0187161	0.0393675	0.0213571	0.0267729	0.0681768	0.038443	0.0353164	0.0104163	0.0193009	0.0207503	0.0444303	0.0259584	0.0365155	0.00721288	0.0311723	0.0865349	0.0341817	0.078542	0.034993	0.0949392	0.0824332	0.0149638	0.0623646	0.0464248	0.0919338	0.0348343	0.0266182	0.0367543	0.070052	0.0663809	0.0629101	0.103222	0.12047	0.074144	0.0898385	0.0591315	0.0596487	0.105677	0.0373494	0.0767639	0.0698173	0.041692	0.114948
1592.91	0.0340107	0.0562353	0.0264038	0.00836409	0.0558082	0.019941	0.019257	0.0406933	0.0216204	0.0274193	0.0697106	0.0395489	0.0361948	0.010499	0.0192388	0.0210249	0.0450169	0.0262145	0.0368828	0.00730147	0.0318444	0.0883828	0.0347403	0.0803589	0.0354117	0.0959624	0.0853404	0.0153242	0.0637544	0.0469337	0.0942929	0.035213	0.0267311	0.0372432	0.0706543	0.0672613	0.0642789	0.105006	0.122997	0.0758793	0.0902012	0.0603102	0.0608574	0.106954	0.0383965	0.0780328	0.0705497	0.0420758	0.115344
1594.84	0.0344971	0.0567608	0.0265787	0.0083889	0.0571013	0.0203598	0.0196952	0.0419844	0.0218394	0.0280405	0.0710182	0.0404574	0.0369853	0.0105384	0.0191501	0.0212355	0.0453943	0.0263836	0.037166	0.00736349	0.032415	0.0902391	0.0351946	0.0820154	0.0357046	0.0969586	0.0879289	0.0156625	0.0650967	0.0474213	0.0961443	0.0354942	0.026825	0.0376375	0.071233	0.0680115	0.0655594	0.106639	0.125393	0.0774888	0.0904498	0.061273	0.0620746	0.10828	0.0392895	0.0791774	0.070999	0.0423974	0.115673
1596.77	0.0348728	0.0572351	0.0265481	0.00837504	0.0581493	0.020693	0.0200396	0.0431878	0.0220292	0.0285242	0.072167	0.041204	0.0376521	0.0105663	0.0190808	0.021423	0.0456626	0.0265178	0.0374167	0.00741258	0.0328872	0.0919798	0.0355263	0.083455	0.035791	0.0980232	0.0899299	0.0159629	0.0661532	0.0478049	0.0975462	0.0356045	0.0268647	0.0379915	0.0718239	0.0684872	0.0666581	0.108077	0.127575	0.0788704	0.0905843	0.062082	0.0632817	0.109567	0.0400418	0.0801379	0.0712145	0.0426152	0.115923
1598.7	0.0352126	0.0577029	0.0265619	0.00840893	0.0590333	0.021059	0.0203954	0.0443113	0.0222319	0.0289653	0.073245	0.0418726	0.038299	0.0106439	0.0190241	0.0216598	0.0459379	0.0266945	0.0377435	0.0074705	0.0333631	0.0936653	0.0358776	0.0848836	0.0358793	0.0993483	0.0915912	0.0162543	0.0670861	0.0482215	0.0987263	0.0357755	0.026879	0.0384261	0.0724213	0.0688437	0.0676803	0.109468	0.129556	0.0801221	0.0906728	0.0628827	0.0643987	0.110724	0.0408115	0.0812245	0.071376	0.0428973	0.116088
1600.63	0.0355142	0.058071	0.0265881	0.00850505	0.0597895	0.0215027	0.0208043	0.0453195	0.0224476	0.0294418	0.074247	0.0424702	0.0389733	0.0107834	0.018963	0.0219415	0.046214	0.0269279	0.0381594	0.00753635	0.0338796	0.0953379	0.0363224	0.0862259	0.0359343	0.100872	0.0931055	0.0165484	0.0680882	0.0486222	0.0995918	0.0359898	0.0269253	0.038943	0.0729744	0.0692197	0.0686583	0.11079	0.131356	0.0813366	0.0907614	0.0637017	0.0654926	0.111749	0.0416463	0.0823919	0.0713852	0.0432115	0.116219
1602.56	0.0357482	0.0582566	0.0265314	0.00860554	0.0604198	0.0219097	0.0211931	0.0461473	0.0226474	0.029854	0.0751271	0.0429659	0.0395886	0.0109351	0.0189056	0.0222139	0.0464432	0.0271787	0.0385883	0.00759274	0.0343635	0.0967417	0.0367601	0.0874509	0.0359656	0.102197	0.0944785	0.0168223	0.0689609	0.0490746	0.100062	0.0361947	0.0269804	0.0394534	0.0734954	0.0696258	0.0695286	0.111882	0.132886	0.0824128	0.0907933	0.0644668	0.0665322	0.112555	0.0424346	0.0833842	0.0713189	0.0433932	0.116304
1604.48	0.0358957	0.0582056	0.0264313	0.00865923	0.0609307	0.022191	0.0214942	0.0467389	0.0228304	0.0301253	0.075803	0.0433392	0.0400733	0.0110577	0.0188435	0.0224686	0.0466191	0.0274142	0.0389928	0.00763082	0.0347494	0.0977234	0.037111	0.0884295	0.0359552	0.103274	0.0955473	0.0170642	0.0696008	0.0495303	0.100259	0.0364258	0.0269771	0.0399439	0.0740337	0.0700181	0.0701014	0.112756	0.134064	0.0833135	0.0907733	0.0651255	0.0673226	0.11307	0.0430939	0.0842286	0.0712673	0.0435729	0.116279
1606.41	0.035927	0.0578288	0.0264459	0.00866091	0.0613173	0.0223973	0.0217126	0.04703	0.0230174	0.0303594	0.076127	0.0435449	0.0404604	0.0111551	0.0187384	0.0227352	0.0467285	0.0276197	0.0393938	0.00765334	0.0350413	0.0984899	0.0374349	0.0892203	0.0359693	0.104197	0.0964474	0.0172827	0.0702594	0.0499557	0.100259	0.0367883	0.0269921	0.0404664	0.0745601	0.0705193	0.0705663	0.113513	0.134954	0.084172	0.090828	0.0656436	0.0680378	0.113483	0.0436389	0.0851604	0.0711258	0.0439425	0.116313
1608.34	0.0358619	0.0571647	0.0264146	0.0086412	0.0615866	0.0226019	0.0218741	0.0470032	0.02321	0.0306502	0.0760555	0.0435607	0.0408006	0.0112499	0.0185996	0.0230146	0.0467619	0.0277953	0.0397989	0.00767014	0.0352687	0.0989801	0.0377799	0.0898235	0.0359623	0.1047	0.0971618	0.0174736	0.0707265	0.0503078	0.100002	0.0371118	0.0270492	0.0410122	0.0750151	0.0710875	0.0709202	0.114	0.135612	0.0849417	0.0908285	0.0659933	0.0687066	0.113777	0.0440853	0.0860217	0.0708998	0.0442318	0.116413
1610.27	0.0358315	0.0565005	0.0262449	0.00865594	0.0617741	0.0228007	0.0219928	0.0467426	0.0234	0.0309018	0.075768	0.0434717	0.0410836	0.0113638	0.0185035	0.0233017	0.0468213	0.0279859	0.0402214	0.00769796	0.0354596	0.0990927	0.0380749	0.0901273	0.0358844	0.104642	0.0976635	0.0176152	0.0708794	0.0506434	0.0994622	0.0373603	0.0270881	0.0415532	0.0754454	0.0716687	0.0710659	0.114299	0.135974	0.0854797	0.0907965	0.0662199	0.0691619	0.113786	0.0444294	0.0865425	0.0706218	0.0444539	0.116486
1612.2	0.0359262	0.056095	0.0260802	0.00874294	0.0618317	0.0229617	0.0220681	0.0463019	0.0236007	0.0309874	0.0753517	0.0433456	0.0412606	0.0115126	0.0184759	0.0236314	0.0470395	0.0282459	0.040711	0.00775089	0.0356222	0.0990118	0.0382534	0.0902636	0.0358822	0.104147	0.0978303	0.0176929	0.0710245	0.0509929	0.0987059	0.0376197	0.0270697	0.0421417	0.0759256	0.0722816	0.0709561	0.114514	0.135999	0.0859098	0.0907444	0.0663777	0.0695134	0.113575	0.0446759	0.0869568	0.0702978	0.044737	0.116608
1614.13	0.0360502	0.0559618	0.0259489	0.00887102	0.0615689	0.0230587	0.0220709	0.0456245	0.0238275	0.0309091	0.0746032	0.0431023	0.0412815	0.0116908	0.0184412	0.0240273	0.0473934	0.0285576	0.0412849	0.00782468	0.0357192	0.0986282	0.0383494	0.0900298	0.0359199	0.103305	0.0974278	0.0177017	0.0708767	0.0512434	0.0978552	0.0378643	0.0270767	0.0428331	0.0764016	0.0728856	0.0706408	0.114374	0.135674	0.0860644	0.0906813	0.0664204	0.0697937	0.113194	0.0448097	0.0874752	0.0700609	0.0450587	0.116669
1616.06	0.0360491	0.0559935	0.0253061	0.00896561	0.0608565	0.023064	0.0219674	0.0447086	0.024066	0.0307279	0.073373	0.0426459	0.0411437	0.0118685	0.0183314	0.0244445	0.0477382	0.0288441	0.0418792	0.00790179	0.0357038	0.0974391	0.0384186	0.0890643	0.0355954	0.101954	0.0959799	0.017646	0.0698782	0.051076	0.096543	0.0376671	0.0270112	0.043581	0.0767806	0.0732035	0.0698372	0.113514	0.134765	0.0855571	0.0901549	0.0662767	0.0696562	0.112263	0.0447924	0.087528	0.0696898	0.0450125	0.116341
1617.98	0.0358713	0.0561433	0.0250054	0.00891791	0.0598722	0.0228933	0.021712	0.043785	0.0242667	0.0304317	0.0719113	0.0420054	0.040866	0.0119814	0.0181579	0.0247852	0.0479236	0.0290037	0.0423298	0.00796592	0.0355291	0.0968521	0.0384022	0.08866	0.0355936	0.101139	0.0945094	0.0175468	0.0694613	0.0513866	0.0953318	0.0378889	0.0271063	0.0442111	0.0770889	0.0738811	0.0693827	0.113006	0.133958	0.0852113	0.0901153	0.0659545	0.0696566	0.111677	0.0445733	0.0878112	0.0693966	0.0453415	0.116426
1619.91	0.0355613	0.0564076	0.025605	0.00868121	0.0588766	0.0225093	0.0213033	0.0430592	0.0244091	0.0300271	0.07051	0.0412492	0.0404551	0.0119956	0.0179412	0.0250203	0.0479207	0.0289957	0.042547	0.00801724	0.0351827	0.0970556	0.0382513	0.0889734	0.0362064	0.101153	0.0936332	0.0174286	0.0697854	0.052444	0.0946588	0.0389086	0.0274323	0.044637	0.0773657	0.0751736	0.0696925	0.113201	0.133496	0.0852488	0.0909993	0.0655124	0.0700908	0.111795	0.0441734	0.0887942	0.0694312	0.0464043	0.117074
1621.84	0.0351847	0.056749	0.0258924	0.00835096	0.0578833	0.0220463	0.0208238	0.0424387	0.0245186	0.0296531	0.0691031	0.0403816	0.0399469	0.0119535	0.0176771	0.0252117	0.0478374	0.028888	0.0426197	0.00806829	0.0347254	0.0967237	0.0380469	0.0886877	0.0366226	0.100833	0.0924089	0.0172942	0.0694877	0.053134	0.0937215	0.0396245	0.0275805	0.0449671	0.0775393	0.0762878	0.0695245	0.113037	0.132552	0.0849644	0.0915926	0.0649684	0.0703194	0.111549	0.0436761	0.0894496	0.0694075	0.0471125	0.11742
1623.77	0.0348042	0.0571493	0.0256517	0.00804964	0.0568539	0.021655	0.0203551	0.0417655	0.0246242	0.0294366	0.0675689	0.0394279	0.0394161	0.0119112	0.017396	0.025412	0.0477896	0.0287765	0.0426714	0.00812539	0.0342502	0.0960655	0.0378785	0.0880802	0.036705	0.100218	0.0908482	0.0171415	0.0687617	0.0534443	0.0923415	0.0399354	0.0274952	0.0453172	0.077597	0.0771187	0.0687966	0.112563	0.1313	0.0844452	0.0917977	0.0643425	0.0703786	0.110899	0.0431418	0.089785	0.0691956	0.0473921	0.117568
1625.7	0.0345262	0.0576485	0.025433	0.00785532	0.0559339	0.0214009	0.0199569	0.0410774	0.0247466	0.029368	0.0660937	0.0385364	0.0389643	0.0119097	0.0171744	0.0256423	0.047867	0.0287424	0.0427898	0.00818857	0.0338637	0.0955105	0.0377781	0.0875576	0.0366635	0.0998784	0.0893953	0.0169953	0.0681239	0.0536714	0.0909016	0.0402183	0.0275148	0.0457123	0.0776693	0.0778653	0.0680868	0.112153	0.130158	0.0839395	0.0919736	0.0637599	0.0703967	0.11023	0.0426419	0.0900612	0.0689724	0.0476733	0.117798
1627.63	0.0344868	0.0582317	0.0254255	0.00784871	0.0552831	0.0213583	0.019736	0.0405241	0.0248972	0.0293933	0.0650222	0.0378931	0.0386949	0.0120009	0.0170571	0.0259248	0.0481485	0.0288559	0.0430561	0.00826349	0.0336766	0.0951306	0.0377958	0.0871179	0.0366966	0.0997668	0.0883056	0.0168932	0.0677078	0.0537985	0.0896088	0.0405583	0.0276147	0.0461485	0.0777927	0.0784992	0.0675319	0.11173	0.128943	0.0835368	0.0921335	0.0633956	0.0704163	0.109609	0.0423235	0.090183	0.0687577	0.0480298	0.117855
1629.55	0.0346206	0.0587394	0.0250749	0.00799117	0.0547925	0.0214948	0.0196868	0.0401193	0.0250389	0.0294704	0.0643289	0.0374425	0.0385537	0.0121627	0.0169712	0.0262251	0.0485182	0.0290537	0.0433995	0.00834411	0.0336359	0.094426	0.0379133	0.0863676	0.0364874	0.0992671	0.0870305	0.0168217	0.0669432	0.0534514	0.0879941	0.0404936	0.0274782	0.0465412	0.0777889	0.0786479	0.0666394	0.110919	0.127385	0.0827994	0.0917741	0.0631868	0.0702388	0.108648	0.0421892	0.0897546	0.0683477	0.0479728	0.117229
1631.48	0.0346109	0.0590246	0.024954	0.00803294	0.0541882	0.0215078	0.0195464	0.0397316	0.0250995	0.0294638	0.0635676	0.0368765	0.0382676	0.0122538	0.0167787	0.0264346	0.0486381	0.0291079	0.0435477	0.00840254	0.0334699	0.0938653	0.0379228	0.0858143	0.0364276	0.0990034	0.0859832	0.0167124	0.0663897	0.0531958	0.0864389	0.0406199	0.0273963	0.046691	0.0775393	0.0787665	0.0659864	0.11038	0.125999	0.0821831	0.0915673	0.0628051	0.0701272	0.107917	0.0419524	0.0894549	0.0679636	0.0479687	0.116451
1633.41	0.0342404	0.0590952	0.0250245	0.007808	0.0533781	0.0211262	0.0191293	0.0392569	0.025087	0.0292188	0.0624717	0.0360548	0.0376348	0.0121987	0.0164454	0.026487	0.0483297	0.0288845	0.0433722	0.00841595	0.0330138	0.0932737	0.0377217	0.0853083	0.0364038	0.0988952	0.0850238	0.0165321	0.065813	0.0530251	0.0850081	0.0408646	0.0274073	0.0465252	0.07713	0.0788439	0.0654839	0.109834	0.124648	0.0816543	0.0914592	0.0621202	0.0699623	0.107247	0.0414528	0.0892541	0.0674883	0.0480782	0.115619
1635.34	0.0337722	0.0590888	0.0249367	0.00762263	0.0526108	0.0206727	0.0187506	0.0387056	0.0251442	0.0288928	0.0613815	0.0353268	0.0369157	0.0121796	0.0161584	0.0264858	0.0479971	0.028633	0.043223	0.00840933	0.0325728	0.0926304	0.0376083	0.0846438	0.0362066	0.0983776	0.0842077	0.0163542	0.0650692	0.0526604	0.0833893	0.0408546	0.0273497	0.0463772	0.0767144	0.078623	0.0647403	0.109069	0.123285	0.0810309	0.0909711	0.0615179	0.0698677	0.106256	0.0410418	0.0887872	0.0668876	0.0479543	0.114462
1637.27	0.0335795	0.059025	0.0244844	0.0078185	0.0521678	0.0207738	0.0187936	0.0382616	0.0253118	0.0289675	0.0607477	0.0349982	0.0366142	0.0123484	0.0160616	0.0265661	0.0480572	0.0286468	0.0434001	0.00842174	0.0325252	0.0920764	0.0378336	0.0838535	0.0357165	0.0974366	0.0833502	0.0162783	0.0645121	0.0520069	0.0813462	0.04044	0.0271357	0.046534	0.0762605	0.0781393	0.0637814	0.108203	0.121833	0.0803425	0.0900653	0.0612952	0.0696968	0.104936	0.0410247	0.0879591	0.0661788	0.0474516	0.113015
1639.2	0.0338774	0.0589655	0.0243558	0.0084079	0.0521534	0.0215274	0.0193286	0.038112	0.025539	0.0294993	0.0608588	0.0351446	0.0369211	0.0126967	0.0161739	0.0267791	0.0485688	0.0290251	0.0439496	0.00847946	0.0329399	0.0917982	0.0384052	0.0834527	0.0355176	0.0969448	0.0828799	0.016333	0.0643509	0.0518318	0.0796358	0.0405153	0.0270162	0.046997	0.075847	0.0779641	0.0632848	0.107643	0.120593	0.0798935	0.0895992	0.0615701	0.0696278	0.104138	0.041482	0.0874097	0.0656175	0.0473925	0.111832
1641.12	0.0343477	0.058962	0.0240227	0.0090164	0.0522706	0.0222839	0.0199037	0.0381142	0.0257495	0.029956	0.0612447	0.0354163	0.0373152	0.0130392	0.0163397	0.0270295	0.0491423	0.0294902	0.0445454	0.00855304	0.0333999	0.0912235	0.0389292	0.0828281	0.0353049	0.096316	0.0822729	0.0164029	0.0637461	0.0514843	0.077835	0.0403775	0.0268627	0.0474735	0.0755823	0.0776484	0.0625246	0.106757	0.119131	0.0791766	0.0889125	0.0619775	0.0694194	0.103129	0.0419988	0.0865934	0.064918	0.0471505	0.110591
1643.05	0.0343641	0.0588382	0.023883	0.00918614	0.0521321	0.0223949	0.0199782	0.0380844	0.0258347	0.0299617	0.0611374	0.035296	0.0371742	0.0131343	0.0163031	0.0271479	0.0491632	0.0295972	0.0446862	0.00857149	0.033397	0.0906521	0.0389813	0.082229	0.0351873	0.0956836	0.0816277	0.0163655	0.0632038	0.0511727	0.0760175	0.0402969	0.0267241	0.0475512	0.0752592	0.0773599	0.0619321	0.106001	0.117715	0.0784765	0.088294	0.0619102	0.0691986	0.102104	0.0420003	0.0858968	0.0642839	0.0469955	0.109471
1644.98	0.033863	0.058453	0.023785	0.0090278	0.0517692	0.0219921	0.019706	0.0380092	0.0258145	0.0296476	0.0605789	0.0348844	0.0365395	0.0130484	0.0160613	0.0271219	0.048622	0.0293489	0.0444323	0.00851366	0.0330279	0.0899176	0.0387699	0.0814836	0.0350862	0.0949376	0.0808301	0.0162452	0.0625362	0.0507476	0.074279	0.0402424	0.0265494	0.0472633	0.0745826	0.0770807	0.0614354	0.105222	0.116254	0.0777594	0.0876429	0.0614433	0.0689192	0.101091	0.0416474	0.0851463	0.0636228	0.0468392	0.108303
1646.91	0.0334157	0.0579483	0.0237009	0.00905678	0.0514772	0.0217982	0.0196424	0.0379281	0.0257847	0.0294595	0.060159	0.0346561	0.0359966	0.0130491	0.0158514	0.0271052	0.0481642	0.029162	0.0442775	0.00844772	0.032812	0.0895733	0.03873	0.0810221	0.0350725	0.0941953	0.0805379	0.0161492	0.062298	0.0504452	0.0727688	0.0402787	0.0263751	0.0470464	0.0735919	0.0769213	0.0609812	0.104648	0.114957	0.0773408	0.0870858	0.0610823	0.0687872	0.10021	0.0414745	0.0843297	0.0628297	0.0467197	0.10713
1648.84	0.0332339	0.0575494	0.0233431	0.00924923	0.0512728	0.021895	0.0196926	0.0378227	0.025733	0.0294617	0.0598774	0.0345193	0.0356963	0.0131085	0.0157257	0.0271317	0.0479901	0.0291149	0.0442299	0.00843477	0.0327493	0.089009	0.0386701	0.080379	0.0347183	0.0930849	0.0799336	0.0160823	0.061886	0.0497846	0.0709068	0.039995	0.026078	0.0469831	0.0726733	0.0764342	0.0601472	0.103731	0.113471	0.076699	0.086224	0.0607708	0.068403	0.0989983	0.0413348	0.0830864	0.0618335	0.0463062	0.105775
1650.77	0.032812	0.0570637	0.0225578	0.00915625	0.0508472	0.0217089	0.0193576	0.0376191	0.0255337	0.0293356	0.0591806	0.0340218	0.0351892	0.0129635	0.015465	0.0270102	0.0475306	0.0288135	0.0437844	0.00843012	0.0323755	0.0873998	0.0381537	0.078802	0.0339402	0.0914315	0.0783487	0.0159461	0.0603318	0.0483982	0.0686519	0.0391583	0.0256732	0.0466621	0.0717186	0.0753503	0.0587566	0.102022	0.11138	0.0753178	0.0847457	0.0599861	0.0675446	0.0969403	0.0407131	0.081143	0.0606379	0.0454201	0.103995
1652.7	0.0315739	0.055974	0.0217621	0.00855746	0.0499219	0.0210413	0.0185336	0.0372826	0.0250435	0.0291135	0.0577208	0.0329743	0.0342491	0.0124673	0.0148534	0.0265126	0.0461743	0.0278981	0.0425447	0.00832056	0.031491	0.0857761	0.0372069	0.0771774	0.0332148	0.0898168	0.0769828	0.0156835	0.0588046	0.0470582	0.0664739	0.0383172	0.0252329	0.0456619	0.0700189	0.0742625	0.0574233	0.100377	0.109333	0.074075	0.0832216	0.058418	0.0668068	0.0948559	0.0394853	0.0791774	0.0594398	0.0445	0.102096
1654.62	0.0304031	0.0546849	0.0212214	0.00816768	0.0490567	0.0207988	0.0181294	0.0370241	0.0245468	0.029276	0.0566435	0.0322454	0.0337185	0.0120853	0.014307	0.0259713	0.0448872	0.0270774	0.041458	0.0081554	0.0309419	0.0852097	0.036752	0.0765037	0.0326771	0.0884532	0.0764839	0.0154883	0.0587232	0.0461269	0.0642679	0.0377796	0.0248346	0.0446843	0.0680112	0.0733745	0.0566411	0.0992744	0.107839	0.073411	0.0818143	0.0572131	0.0665126	0.0934113	0.0387209	0.0774672	0.0582261	0.0438419	0.100319
1656.55	0.0300089	0.0538558	0.0216845	0.00827507	0.048722	0.0211287	0.0184	0.036998	0.0243358	0.0296797	0.0566393	0.0322392	0.0338629	0.0120802	0.0141385	0.0257166	0.0443956	0.0268459	0.0411854	0.00804333	0.031057	0.085407	0.0370724	0.0766828	0.0327948	0.087928	0.0768051	0.0154879	0.0595461	0.0461082	0.0629075	0.038203	0.0247883	0.0443028	0.0666506	0.0729805	0.0568351	0.0989699	0.106804	0.0731702	0.0812768	0.0570877	0.0666104	0.0929233	0.0388814	0.0767155	0.0573144	0.044097	0.0991289
1658.48	0.0297078	0.0531472	0.0214565	0.00830482	0.0483263	0.0212609	0.0185552	0.036925	0.0241472	0.0298391	0.0566592	0.0321913	0.0338942	0.0120701	0.0140052	0.0254986	0.0439248	0.0266224	0.0409472	0.00794171	0.0311088	0.0843606	0.0373143	0.0757294	0.0323074	0.0864714	0.0760627	0.0154923	0.0590886	0.0452887	0.0612101	0.0377743	0.0244979	0.0439243	0.0655686	0.0717852	0.056157	0.0975405	0.104944	0.0722374	0.0798675	0.057022	0.0661397	0.0913472	0.0390243	0.0750923	0.0560624	0.0435459	0.0971615
1660.41	0.0291427	0.0521178	0.0212061	0.00811879	0.0474319	0.021074	0.0183749	0.0365393	0.0237446	0.0297041	0.0561371	0.0317997	0.0335295	0.0118824	0.0137246	0.0251055	0.0430757	0.0261023	0.0403062	0.00780281	0.0308325	0.0829872	0.0371151	0.0744804	0.0317862	0.0847401	0.0750646	0.0153704	0.0584064	0.0444094	0.059413	0.0371994	0.0241038	0.0431816	0.0641338	0.0703791	0.0553946	0.0959188	0.102855	0.0711648	0.0783024	0.0564308	0.0656367	0.0895549	0.0387567	0.0733943	0.0547824	0.0429428	0.0949027
1662.34	0.0282508	0.0506645	0.0209263	0.00773578	0.0461126	0.0206624	0.0179532	0.0358801	0.0231153	0.0294193	0.0551128	0.031118	0.0328654	0.0115224	0.0132881	0.024482	0.0417818	0.025267	0.0392491	0.00761038	0.0302713	0.081469	0.0366061	0.0731816	0.0310435	0.0826701	0.0739976	0.015131	0.0577544	0.0433184	0.0575219	0.036478	0.0236236	0.0420404	0.0621986	0.0688012	0.0545506	0.0941512	0.10056	0.0699544	0.0764889	0.0553509	0.0650605	0.0876051	0.0381747	0.0715439	0.0534142	0.0421824	0.0923717
1664.27	0.0272903	0.0491452	0.0202799	0.00729144	0.044809	0.0201861	0.0174903	0.0352021	0.0224539	0.0290928	0.054013	0.0303938	0.0321653	0.0111264	0.0128231	0.0237944	0.0403823	0.0243754	0.0381089	0.00740954	0.0296385	0.0797224	0.0360516	0.0716011	0.0299702	0.0801211	0.072699	0.0148681	0.0568811	0.0418273	0.0553901	0.0354479	0.0230403	0.0408153	0.0602174	0.0668289	0.0533415	0.0919362	0.0980028	0.0684783	0.0741396	0.0542079	0.0642782	0.0853592	0.0375612	0.0692591	0.0517919	0.0409937	0.0895355
1666.2	0.0265036	0.0478065	0.0199843	0.00692595	0.0437491	0.0197469	0.0171146	0.0346359	0.021889	0.0287149	0.0531428	0.0298033	0.0315691	0.0107966	0.01242	0.0231946	0.0391798	0.0236296	0.0371229	0.00723791	0.0290892	0.0783425	0.035555	0.0704542	0.0293403	0.0780283	0.0719088	0.0146394	0.0563808	0.0408466	0.0536966	0.0349047	0.0225801	0.0397425	0.0584667	0.0652049	0.0525086	0.0902392	0.0957296	0.0672131	0.0723009	0.0532807	0.0637362	0.0835615	0.0370919	0.0674779	0.0502939	0.0403057	0.0869784
1668.12	0.0257419	0.0463764	0.0198625	0.00659153	0.0427486	0.0192929	0.0167882	0.034086	0.0213155	0.0282951	0.0523767	0.0292764	0.0309976	0.0104604	0.012007	0.0225831	0.0379695	0.0228865	0.0361088	0.007055	0.0285562	0.0771662	0.035063	0.0693541	0.0288992	0.076184	0.0713353	0.0144158	0.0559886	0.0400449	0.0521538	0.034482	0.022097	0.0386293	0.0565777	0.0637198	0.0519464	0.0887874	0.093608	0.0660875	0.070653	0.05241	0.0633	0.0818831	0.0367257	0.0657967	0.0489182	0.0398669	0.0845161
1670.05	0.0247798	0.0446364	0.019356	0.00617048	0.0416986	0.0187824	0.0164346	0.0334994	0.0206186	0.0279818	0.0515265	0.0286932	0.0304051	0.0100126	0.0115134	0.0218292	0.0364847	0.0219708	0.0348676	0.00681361	0.0279489	0.0758942	0.0345418	0.0679999	0.0281174	0.0740342	0.070518	0.0141662	0.0553302	0.0387558	0.0502624	0.0335827	0.0215171	0.0372717	0.0542905	0.0619095	0.0510526	0.087037	0.0913087	0.0647652	0.0686658	0.0513873	0.0627647	0.0798007	0.0363554	0.0635644	0.0473549	0.0388734	0.0817212
1671.98	0.0236664	0.0428825	0.0187638	0.00564059	0.0407712	0.0182553	0.016	0.0329884	0.0198472	0.0278897	0.0506306	0.0280194	0.0298455	0.00946562	0.0109789	0.0210029	0.0348577	0.0209698	0.033509	0.00654234	0.0272959	0.0746887	0.0339575	0.0667499	0.0272569	0.0719897	0.0696938	0.0139069	0.0547195	0.0374127	0.0483211	0.0326298	0.0210106	0.035822	0.0519836	0.0601209	0.0501262	0.0854434	0.0890969	0.0634555	0.0666891	0.0502362	0.0623681	0.0777361	0.0358724	0.0613325	0.0457694	0.0378153	0.0789523
1673.91	0.0228152	0.0414518	0.0185052	0.00530502	0.0401874	0.0179915	0.0157494	0.032647	0.0191436	0.028008	0.0501528	0.0275418	0.0295339	0.00902343	0.0105562	0.0202859	0.0335856	0.0202254	0.0324311	0.00632048	0.0268883	0.07376	0.0334984	0.0657686	0.0267234	0.0705669	0.069234	0.0137036	0.0543755	0.0364157	0.0467322	0.032074	0.0205522	0.0346675	0.0499804	0.058676	0.0494987	0.0844105	0.0871702	0.0623297	0.0649984	0.0493713	0.0622193	0.0760584	0.0355702	0.0594959	0.0443208	0.0371846	0.0764248
1675.84	0.0224497	0.0402663	0.0177271	0.00540138	0.0399724	0.0181983	0.0159852	0.0324626	0.0185776	0.0283092	0.0504345	0.0275391	0.0296281	0.00882554	0.0103286	0.0197235	0.0328566	0.0198887	0.0318264	0.00617255	0.0269376	0.0728744	0.0334654	0.0645631	0.0259251	0.0689254	0.0685639	0.013603	0.053847	0.0349964	0.0448047	0.0310418	0.0198506	0.0339314	0.0481169	0.0568648	0.0484112	0.0833253	0.085189	0.061158	0.0628684	0.0491297	0.0620435	0.0740287	0.0358643	0.0572219	0.0426333	0.0360144	0.0736319
1677.77	0.0223096	0.0392132	0.0171105	0.00568248	0.0399797	0.0186069	0.0164949	0.0324132	0.0181415	0.0286853	0.0511612	0.0278063	0.0299298	0.00875986	0.0102059	0.0192547	0.0323643	0.0197497	0.0314742	0.006066	0.027211	0.0726806	0.0337762	0.0637892	0.0252395	0.0677029	0.0683589	0.0135734	0.0537483	0.0338604	0.0430133	0.0302437	0.019251	0.0334097	0.0463559	0.0551748	0.0476331	0.0827423	0.0835262	0.0603337	0.0610923	0.049306	0.0622085	0.0723833	0.0365732	0.0551096	0.0411329	0.0350261	0.0710415
1679.7	0.0221402	0.0383338	0.0169519	0.00584405	0.0400478	0.018862	0.0168921	0.0324606	0.017801	0.0289597	0.0518781	0.0280117	0.030143	0.0086777	0.0100906	0.0188467	0.0318692	0.0195987	0.0311292	0.00597611	0.0273863	0.0730389	0.034077	0.0634168	0.0248398	0.0671176	0.0686858	0.0135448	0.0540739	0.0331347	0.0416259	0.029902	0.0188461	0.0329236	0.0448619	0.0538312	0.0472585	0.0828172	0.0821988	0.0597454	0.0598343	0.0495277	0.0627573	0.0711757	0.0372452	0.0534274	0.0399044	0.0344895	0.0688825
1681.62	0.0217296	0.0374244	0.016896	0.00573379	0.0400562	0.0187889	0.0169897	0.0325559	0.0174172	0.0290954	0.0524133	0.0279811	0.0301268	0.00844761	0.00988012	0.0183657	0.031127	0.0192429	0.0305249	0.0058623	0.0272962	0.0735315	0.0341221	0.0630324	0.0245778	0.0668251	0.0691556	0.013465	0.0544467	0.0324748	0.0404005	0.0296257	0.0185447	0.0322224	0.0433448	0.0526026	0.0470428	0.0832291	0.0809414	0.0592344	0.0586613	0.0495265	0.0634688	0.0700324	0.037689	0.0518931	0.0387579	0.0340275	0.0668412
1683.55	0.0208102	0.035999	0.015922	0.00529546	0.0400563	0.0184793	0.0168987	0.0327506	0.016799	0.0294626	0.0528773	0.0277291	0.0300538	0.00793474	0.00945227	0.0175712	0.0297643	0.0184673	0.0293738	0.00566184	0.0269918	0.0731333	0.0340565	0.0618444	0.023627	0.0658399	0.0688546	0.0133633	0.0540144	0.0309898	0.0387052	0.0285193	0.0179332	0.030966	0.0410437	0.0509466	0.0460523	0.0830414	0.0792755	0.0583719	0.0566325	0.0492227	0.0637803	0.0680884	0.0381413	0.049593	0.037236	0.0327508	0.0642532
1685.48	0.0196976	0.0342908	0.0143414	0.00480176	0.0403741	0.0184448	0.0170098	0.0331748	0.016101	0.030547	0.0534486	0.0275421	0.0303975	0.00730421	0.00895035	0.0166458	0.0281521	0.0175587	0.0280678	0.0054277	0.0268651	0.0724174	0.0343428	0.0605824	0.0221793	0.0641878	0.0685311	0.0133712	0.0537612	0.0290426	0.0364688	0.0268343	0.0171165	0.0295213	0.0382364	0.0490099	0.044471	0.0823302	0.077514	0.0574439	0.0541448	0.0489455	0.0643062	0.0656923	0.0389533	0.0467649	0.0354776	0.0310143	0.0613417
1687.41	0.0191559	0.0332092	0.0149736	0.00465867	0.0411673	0.0189503	0.0175129	0.0338092	0.0157427	0.0320052	0.0541807	0.027709	0.0312291	0.00697835	0.00871399	0.0161142	0.0272481	0.0171453	0.0274514	0.00529381	0.0271904	0.0736411	0.0351246	0.0615968	0.0224834	0.0645359	0.0708715	0.0135458	0.0560122	0.0294198	0.0358772	0.0273785	0.0170707	0.0287635	0.0362892	0.0486238	0.0451776	0.083411	0.0773564	0.0580495	0.053979	0.0491559	0.0663518	0.0656637	0.0400769	0.0462218	0.0347844	0.0315021	0.0600983
1689.34	0.018987	0.0326127	0.0151181	0.00467018	0.0420647	0.0195559	0.0180521	0.0344666	0.0156077	0.0332849	0.0547774	0.0279572	0.032066	0.00686508	0.00863411	0.015867	0.0267946	0.0170329	0.0272374	0.00522252	0.0276173	0.0738282	0.0359527	0.0620954	0.0224828	0.0641365	0.0728479	0.0137549	0.0578101	0.0292948	0.03511	0.0274693	0.0168383	0.0284413	0.0350794	0.0480065	0.0453856	0.0835428	0.0768768	0.0584787	0.0533462	0.0495146	0.0683164	0.0650867	0.0411211	0.0452296	0.0339933	0.0314815	0.0585542
1691.26	0.0188834	0.0320334	0.0147107	0.0046816	0.0428471	0.0201184	0.0185138	0.0350269	0.0154475	0.0344026	0.0551332	0.0281393	0.0327839	0.00676306	0.00855353	0.0156419	0.0263786	0.0169344	0.0269982	0.00514686	0.0279779	0.0731915	0.0366335	0.06219	0.0220745	0.0628988	0.0744392	0.0139153	0.0592623	0.0286202	0.0340144	0.0270536	0.0164282	0.028115	0.0339	0.0470589	0.0449806	0.0827705	0.0761896	0.0587536	0.0521881	0.0497093	0.0702968	0.0639111	0.042054	0.0437138	0.033003	0.0309301	0.0567585
1693.19	0.0187767	0.0313674	0.0142907	0.00468328	0.0436155	0.0206729	0.0190138	0.0355386	0.0152535	0.0355079	0.0553898	0.0283679	0.0335085	0.00663601	0.00847491	0.0153807	0.0259154	0.0168147	0.0267258	0.00505056	0.0283455	0.0724961	0.0373721	0.062216	0.0217109	0.0614343	0.0762806	0.0140584	0.0607554	0.0280468	0.0330452	0.0267666	0.0160617	0.0277277	0.0325902	0.0461656	0.0446857	0.0819453	0.0756202	0.0590839	0.0510814	0.0498493	0.0724135	0.0628046	0.0431067	0.0424235	0.0320575	0.0304053	0.055101
1695.12	0.0185872	0.0307036	0.0133559	0.00460104	0.0445504	0.0211206	0.0195813	0.03614	0.0151271	0.0366252	0.0556609	0.0287316	0.0342948	0.00648184	0.00842811	0.0151141	0.0253525	0.0166699	0.0265142	0.00493741	0.0287598	0.0713352	0.0384042	0.0616602	0.0209665	0.0594797	0.0779784	0.0142417	0.0618338	0.0270521	0.031888	0.0259446	0.0154988	0.0273388	0.031331	0.0450238	0.0439461	0.0807881	0.0748681	0.0592428	0.0495646	0.0501289	0.0744472	0.0612187	0.0444365	0.0406515	0.0310316	0.0293836	0.0532212
1697.05	0.0180735	0.0299462	0.0132045	0.00425104	0.0457383	0.0213333	0.0200827	0.0369835	0.0150498	0.0378807	0.0558592	0.0291265	0.0351309	0.0061952	0.00833863	0.0147841	0.0244373	0.0163455	0.0262062	0.00479729	0.0291524	0.0713088	0.03978	0.0623311	0.0206902	0.0585547	0.0811123	0.0144938	0.0643991	0.0269363	0.0313032	0.0258198	0.0152487	0.0268058	0.0300211	0.0444949	0.0440252	0.0807228	0.0749644	0.0603853	0.0490078	0.050481	0.0773862	0.0606164	0.0460374	0.0395747	0.0303354	0.0291335	0.0520461
1698.98	0.016795	0.028747	0.0141256	0.00334004	0.0470261	0.0212384	0.0202493	0.0381495	0.0148444	0.0396118	0.0556532	0.029196	0.0359455	0.00555084	0.00798247	0.0141972	0.0226618	0.0155023	0.0253151	0.00459359	0.0293011	0.0721368	0.0413545	0.0639786	0.0212315	0.0587664	0.0853045	0.0148029	0.0678999	0.0278429	0.0315468	0.0267905	0.015418	0.0257181	0.0281859	0.0448139	0.0450857	0.0817722	0.0757085	0.06214	0.0495447	0.0504812	0.0806866	0.0610423	0.04765	0.0397286	0.0300777	0.0300447	0.0516796
1700.91	0.0154631	0.0275361	0.0135844	0.00245003	0.0483616	0.0214182	0.0205223	0.0394744	0.0146917	0.0418418	0.0556502	0.0293317	0.0370064	0.00489613	0.00761101	0.0136249	0.0208864	0.0146677	0.0244491	0.00441697	0.0295567	0.0722802	0.0432536	0.0647471	0.0208593	0.0578183	0.0886916	0.0152028	0.0706612	0.0274837	0.0308449	0.0265655	0.0151457	0.0246689	0.0263368	0.0443921	0.0448834	0.0819038	0.0760042	0.0634937	0.0488733	0.0506338	0.0835554	0.0603137	0.0494	0.038615	0.0294514	0.029675	0.0504712
1702.84	0.0151591	0.0270456	0.0134369	0.00237695	0.0498713	0.0223725	0.0214987	0.0407291	0.014906	0.0441212	0.0567355	0.0302091	0.038547	0.00476656	0.00767306	0.0135059	0.020367	0.0146364	0.0246201	0.00438184	0.0304296	0.0736361	0.0456172	0.0664093	0.0208906	0.0577254	0.092811	0.0157113	0.0743706	0.0277332	0.0305453	0.0269355	0.0150784	0.024584	0.0253663	0.0445341	0.0453621	0.082874	0.0769685	0.0653557	0.0488696	0.0518042	0.086831	0.0604096	0.0516272	0.0381397	0.029226	0.0297761	0.0498287
1704.76	0.0153477	0.0269448	0.0136825	0.00264884	0.0514034	0.023588	0.022724	0.0418799	0.0152843	0.0462871	0.0583249	0.0313765	0.0402063	0.0048847	0.00793909	0.013612	0.0204149	0.0149653	0.0252734	0.00440667	0.0315327	0.0753729	0.0480779	0.0682974	0.021226	0.0582138	0.0972326	0.0162316	0.0783059	0.0283375	0.0307079	0.0276141	0.0151682	0.024951	0.0248427	0.0450702	0.0460852	0.08441	0.078237	0.0673961	0.0492362	0.0534282	0.0900957	0.0608532	0.0539823	0.0381887	0.0292341	0.030281	0.0496268
1706.69	0.0154117	0.0267577	0.0133555	0.00278859	0.0528051	0.0247155	0.0238059	0.0429361	0.0155944	0.0484919	0.0597747	0.0323802	0.0417689	0.00492758	0.00814164	0.0136487	0.0202702	0.015163	0.0257683	0.00441079	0.0325189	0.0767424	0.0504122	0.0695951	0.0211725	0.0582034	0.100903	0.016698	0.0816346	0.0284822	0.0305658	0.0276592	0.0150292	0.0251688	0.0241589	0.0452756	0.0461579	0.0854974	0.079205	0.0690272	0.0491508	0.0548708	0.0927081	0.0607022	0.0561771	0.0376397	0.0289944	0.0302147	0.0492224
1708.62	0.0155366	0.0265745	0.0130834	0.00295993	0.0540445	0.025818	0.0248503	0.0438126	0.0158894	0.0505675	0.0611319	0.033324	0.0432379	0.00499522	0.00835486	0.0136726	0.0201793	0.015379	0.0262702	0.00442006	0.0334556	0.0780286	0.0526023	0.0706911	0.0210685	0.0580989	0.104075	0.0171023	0.0845552	0.0286508	0.0305119	0.0276735	0.0148814	0.0253856	0.023489	0.0455055	0.0462653	0.0864886	0.0799032	0.0704581	0.0490801	0.0562172	0.0948021	0.0605526	0.0582089	0.0370575	0.0288134	0.0300973	0.0487725
1710.55	0.0159787	0.0266182	0.0130772	0.00335866	0.0550923	0.0268659	0.0259351	0.044443	0.0162559	0.0521243	0.0625264	0.0343382	0.0445212	0.00522396	0.00867311	0.0138161	0.0204851	0.015826	0.027028	0.00446904	0.0343906	0.0795181	0.0545605	0.0719333	0.0211265	0.0583022	0.107048	0.017436	0.0873165	0.0290605	0.0307417	0.0279583	0.0148795	0.0258538	0.0231849	0.0460846	0.0466521	0.0876871	0.0805061	0.0719667	0.0492007	0.057653	0.0967255	0.0606926	0.0600544	0.036834	0.0288443	0.0303227	0.0486431
1712.48	0.0165815	0.0267831	0.0132123	0.00386318	0.0559641	0.0277208	0.026971	0.0449071	0.0166453	0.0531656	0.063893	0.0353876	0.0455533	0.00552068	0.00902222	0.0140258	0.0209929	0.0163878	0.0279077	0.00453254	0.035243	0.0810561	0.0563159	0.0732021	0.0213326	0.0586814	0.109797	0.0177045	0.0897979	0.029558	0.0311088	0.028447	0.0149578	0.0264477	0.0230936	0.0468089	0.0471144	0.0890034	0.0810883	0.0734584	0.0495498	0.0591292	0.0983199	0.0608974	0.0617761	0.0369096	0.0288854	0.0306734	0.0487954
1714.41	0.0169705	0.0267493	0.0134118	0.00421054	0.0568035	0.028344	0.0279263	0.0454165	0.017007	0.0541995	0.0652069	0.0365296	0.0464824	0.00569129	0.00928263	0.0141234	0.0212311	0.0167853	0.0286617	0.00455404	0.0359778	0.0825147	0.0582859	0.074382	0.0215652	0.0591381	0.11229	0.0179749	0.0919684	0.0299404	0.0316318	0.0289396	0.0150086	0.0268625	0.0227571	0.0474662	0.0475056	0.0903445	0.081591	0.0749062	0.0500459	0.060616	0.0997278	0.0611542	0.0637002	0.037033	0.0290028	0.0309537	0.0489811
1716.34	0.0165946	0.0263065	0.0129489	0.00395972	0.0576101	0.0285973	0.0285756	0.0461616	0.0173435	0.0557565	0.0661713	0.037639	0.0473466	0.00549044	0.00929324	0.0139226	0.0206189	0.0166233	0.0289391	0.00448213	0.0363992	0.08328	0.0607381	0.0749908	0.0212273	0.0589884	0.114217	0.0183045	0.0935032	0.0296282	0.0316388	0.0286766	0.0148331	0.0267284	0.0219788	0.0476735	0.047232	0.0911416	0.0816876	0.0759807	0.0498322	0.0618461	0.101007	0.0606974	0.0657311	0.0364116	0.028965	0.0305352	0.0486681
1718.26	0.0155514	0.025787	0.0126548	0.00312667	0.0582444	0.0285728	0.0287878	0.0471068	0.0176914	0.0577311	0.0665774	0.0384214	0.0480568	0.00500006	0.00907651	0.013556	0.0193677	0.0159834	0.0287462	0.00436213	0.0364523	0.0847373	0.0632113	0.0762325	0.0209971	0.0592155	0.116951	0.0186644	0.0959285	0.0295932	0.0317024	0.0286862	0.0147569	0.0261731	0.0212493	0.0482694	0.0473544	0.0924146	0.0824691	0.0775361	0.049813	0.0625873	0.102615	0.0606075	0.0672039	0.0360027	0.0290274	0.0303661	0.048554
1720.19	0.0150941	0.0256506	0.0129333	0.00278312	0.059157	0.0291813	0.0295245	0.0482095	0.0181997	0.0599319	0.0676246	0.0395819	0.0492038	0.00484945	0.00909035	0.013429	0.0188003	0.015804	0.0290639	0.00431418	0.0369988	0.0872284	0.065968	0.0784773	0.0212479	0.0601158	0.120877	0.0191288	0.0997501	0.0301485	0.0320912	0.0293564	0.0148995	0.0261044	0.0209226	0.0493488	0.0481265	0.0944122	0.0839636	0.079844	0.0504166	0.0638887	0.104637	0.061218	0.0688898	0.0361353	0.029187	0.030862	0.0489932
1722.12	0.0151887	0.0256897	0.0132139	0.0029539	0.0604197	0.0304233	0.0309407	0.049454	0.0188228	0.0624088	0.0694871	0.0413008	0.0508768	0.0050146	0.00931304	0.0134561	0.0187763	0.0160542	0.0298948	0.00430607	0.0381123	0.090024	0.0693097	0.0811453	0.0215537	0.0610801	0.125616	0.0197158	0.104217	0.0308601	0.0325808	0.0301049	0.0150739	0.0264435	0.0206517	0.0504178	0.0489673	0.0967236	0.085793	0.082553	0.0510695	0.0659087	0.106817	0.0619012	0.0711889	0.0363832	0.0294039	0.0314495	0.0495249
1724.05	0.0153369	0.0257462	0.0132622	0.00320243	0.0616952	0.031846	0.0325819	0.0506909	0.0194671	0.0649685	0.0715403	0.0431765	0.052703	0.00523426	0.00954278	0.0134745	0.0187707	0.0163444	0.0308089	0.00428957	0.0393513	0.0929395	0.0728605	0.0839825	0.0216307	0.0619355	0.130776	0.0203458	0.108908	0.0314383	0.0328503	0.0306026	0.0151267	0.0268119	0.0203361	0.0513195	0.0497059	0.0989708	0.0879222	0.0855148	0.0515049	0.0680574	0.108998	0.0624917	0.0735514	0.0363074	0.0295646	0.0317458	0.0497982
1725.98	0.01548	0.0258817	0.0133174	0.00343851	0.0627765	0.0332277	0.0341979	0.0517478	0.020106	0.0671967	0.0734618	0.0449085	0.0544074	0.00546032	0.00975621	0.0135006	0.0187732	0.0166165	0.0316928	0.00427291	0.0404868	0.0960068	0.0760696	0.0869288	0.0217018	0.0629284	0.135634	0.0209409	0.113477	0.0320344	0.0329742	0.0311242	0.0151095	0.0271737	0.0201343	0.0521554	0.0505359	0.100897	0.0899904	0.0884856	0.0519696	0.0700004	0.110814	0.0632386	0.0755163	0.0361185	0.0297276	0.0318886	0.050056
1727.91	0.0157438	0.0260931	0.0135598	0.00375254	0.0636396	0.0345705	0.0357562	0.0525386	0.0207142	0.0688793	0.0752112	0.0463832	0.0559269	0.00572134	0.01001	0.0135756	0.0189238	0.0169547	0.0325658	0.00427127	0.0415015	0.0990617	0.0786326	0.0897792	0.0218452	0.0639571	0.139289	0.021454	0.117461	0.0329447	0.0330866	0.0317562	0.0151114	0.0275921	0.0200385	0.0529364	0.0515309	0.102467	0.0916733	0.091135	0.0525527	0.0716627	0.112011	0.0641157	0.0770326	0.0361573	0.0299273	0.0322944	0.0503312
1729.84	0.0161654	0.026248	0.0138124	0.00420399	0.0641667	0.0359206	0.0372188	0.0529022	0.0212346	0.0699373	0.0766432	0.0474951	0.0572298	0.00601581	0.0103451	0.0136617	0.0192443	0.0173773	0.0333728	0.00427709	0.0423655	0.101317	0.0803054	0.091862	0.0219445	0.0646275	0.140726	0.0218203	0.119854	0.0338937	0.0332121	0.0322821	0.0151188	0.0280286	0.0198767	0.0534954	0.0523634	0.103127	0.0926095	0.0927146	0.0529839	0.072842	0.112123	0.0646676	0.0780323	0.0361568	0.0301113	0.0327906	0.0506104
1731.76	0.0164268	0.0261479	0.0136706	0.00456287	0.0636424	0.0367855	0.0379235	0.0522533	0.0214692	0.0696195	0.076733	0.0475167	0.057651	0.00620638	0.0106558	0.0136085	0.0194424	0.0176238	0.033658	0.00425259	0.0425098	0.101349	0.0798614	0.0917598	0.0216976	0.0640688	0.138804	0.021784	0.119199	0.0340709	0.0328813	0.0321988	0.0149879	0.0281515	0.0195783	0.0532125	0.0521735	0.101762	0.091722	0.0920161	0.0526349	0.0724533	0.110336	0.0641461	0.0773912	0.0356982	0.0299458	0.0326761	0.0503407
1733.69	0.0160071	0.0256595	0.0132999	0.00436949	0.0611327	0.0361227	0.0366843	0.049976	0.0210933	0.0667726	0.0739836	0.0453497	0.0560039	0.00604181	0.0106629	0.01327	0.0190613	0.0172576	0.0327144	0.00416493	0.0409972	0.0989788	0.0756069	0.0891325	0.0212483	0.0623885	0.133145	0.020989	0.115075	0.0334811	0.0323035	0.0316372	0.0147036	0.0274706	0.019251	0.0519663	0.0507274	0.0982491	0.0886468	0.0887925	0.051548	0.0691006	0.106385	0.0624226	0.0735115	0.034958	0.02954	0.0320827	0.0495425
1735.62	0.0150449	0.0248639	0.0128373	0.00370242	0.0572274	0.0339726	0.0337993	0.0467041	0.0201588	0.06208	0.0691611	0.041623	0.0525835	0.00556142	0.0103105	0.0127369	0.0181984	0.0163846	0.0308118	0.00403923	0.0381708	0.0946299	0.0688191	0.084581	0.0207115	0.0597159	0.124371	0.0196193	0.108064	0.0322792	0.0316502	0.0305729	0.0143133	0.0261186	0.0188869	0.050039	0.0483678	0.0931526	0.0837596	0.0835335	0.0498227	0.0638422	0.100708	0.0597036	0.0675368	0.0339873	0.0290426	0.031113	0.0484141
1737.55	0.0141066	0.023875	0.0132042	0.00306792	0.0530022	0.0312572	0.0305581	0.0432586	0.0189831	0.0569155	0.0640287	0.0377651	0.048577	0.0050438	0.00982672	0.0121599	0.0173312	0.0154703	0.0287807	0.00390869	0.0350752	0.0889534	0.0618379	0.0789703	0.0207015	0.0569613	0.11406	0.0180893	0.0992917	0.0312784	0.0315128	0.0299608	0.0141099	0.0246007	0.0183632	0.0480716	0.0462379	0.0876086	0.077934	0.0769634	0.0483323	0.0585731	0.0941455	0.0569507	0.061573	0.0337303	0.0287599	0.0306638	0.0475038
1739.48	0.0134238	0.0227769	0.0130102	0.00268362	0.0483207	0.0281564	0.0271704	0.0393698	0.0176214	0.0511018	0.0586011	0.0338855	0.0440459	0.00462011	0.00933622	0.0115842	0.0167388	0.0146842	0.0268074	0.00378672	0.031831	0.0809274	0.054564	0.0714265	0.0201958	0.053064	0.101479	0.0163802	0.0878974	0.0292013	0.0308389	0.0285429	0.0136631	0.0230938	0.0178225	0.0450477	0.0430465	0.0804578	0.0706506	0.0686782	0.0458749	0.0532732	0.0863585	0.0530229	0.0555118	0.0328152	0.0280181	0.0294841	0.0458126
1741.41	0.0130882	0.0217381	0.0125535	0.0026121	0.0432281	0.0247908	0.0237064	0.034969	0.016145	0.0445884	0.0528923	0.0299978	0.0390849	0.00436518	0.00889495	0.0110834	0.0165872	0.0141116	0.0249882	0.00369376	0.0285247	0.0722805	0.0469197	0.0636938	0.0194322	0.0488005	0.0883335	0.0145078	0.0760385	0.0266713	0.0298579	0.0267037	0.0130459	0.0217601	0.0175014	0.0416946	0.0394924	0.0729211	0.0631499	0.0602245	0.0430218	0.0479025	0.0785426	0.0487998	0.0492351	0.0316032	0.0269468	0.0280234	0.0436797
1743.33	0.0129853	0.0208152	0.0122898	0.00274193	0.0384785	0.021661	0.0206587	0.0307575	0.0147631	0.038401	0.0476833	0.0265761	0.0344644	0.00425655	0.00848667	0.0106768	0.0166988	0.013732	0.0234741	0.00362441	0.0256	0.0644062	0.0400735	0.0568553	0.0188701	0.0447792	0.0763137	0.0127647	0.0654541	0.0244335	0.0289578	0.0250401	0.0125341	0.0206932	0.0172984	0.0386643	0.0365086	0.0661435	0.0564382	0.0526864	0.040379	0.0431585	0.0715384	0.0450529	0.0436199	0.0305271	0.0258775	0.0267634	0.0415746
1745.26	0.0128335	0.0198622	0.0119978	0.00283661	0.0343936	0.0190053	0.0182072	0.0271792	0.0135409	0.0332409	0.0432531	0.0237503	0.0305907	0.00415384	0.00800041	0.01026	0.0166807	0.0133539	0.0221558	0.00354772	0.0231834	0.0573276	0.0346644	0.0509356	0.018395	0.0410576	0.0658732	0.011317	0.0565699	0.0224526	0.0280416	0.0235786	0.012075	0.0197195	0.0169186	0.0359086	0.034007	0.0601642	0.0506803	0.0463171	0.0380476	0.0392498	0.0653657	0.0419067	0.0390514	0.0293786	0.024908	0.0256151	0.0392779
1747.19	0.012371	0.018739	0.0119549	0.0026666	0.0304571	0.0164531	0.0158712	0.0239294	0.0123187	0.0287011	0.0388815	0.0210009	0.0270008	0.0039027	0.00728513	0.00970464	0.0162653	0.012718	0.0206761	0.00344356	0.0208454	0.0512964	0.029953	0.0462385	0.0180379	0.0381786	0.0575259	0.0100148	0.0496628	0.0209632	0.0272169	0.0226002	0.0116203	0.0185294	0.0163124	0.0335226	0.0320898	0.0553476	0.0461388	0.041329	0.0361785	0.0354642	0.060235	0.0395	0.0347535	0.0283342	0.0239974	0.0247313	0.0368082
1749.12	0.0114249	0.0174978	0.0117698	0.0020551	0.026418	0.0137058	0.0132414	0.0208556	0.0110126	0.0245218	0.0340918	0.0179437	0.0233653	0.00341805	0.0062776	0.0089859	0.0153382	0.0116569	0.0188131	0.00331149	0.0182736	0.0460713	0.0253372	0.0422838	0.0175194	0.0357222	0.0507327	0.00875972	0.0440936	0.0196474	0.0262076	0.0216145	0.011107	0.0169719	0.0156492	0.0312662	0.030242	0.0512611	0.0424098	0.0373482	0.0344506	0.0313151	0.0558984	0.0372527	0.03014	0.0271825	0.023009	0.0237904	0.0341766
1751.05	0.0102827	0.0163708	0.0108914	0.00124578	0.0229952	0.0113396	0.0108518	0.0184364	0.0098474	0.0213873	0.0298028	0.0151518	0.0203514	0.00286665	0.00523358	0.00827778	0.0142069	0.0104568	0.0169889	0.00318097	0.015965	0.0413856	0.0215541	0.0385881	0.0166754	0.0329824	0.0447234	0.00775053	0.0392914	0.0180389	0.024712	0.0201065	0.0105735	0.0153997	0.0150237	0.0290005	0.0281242	0.0472459	0.0389479	0.0338682	0.032456	0.0275821	0.0520283	0.0347798	0.0260713	0.0256583	0.0217524	0.0224709	0.0314032
1752.98	0.0095189	0.0155097	0.0102729	0.000765726	0.0207089	0.00998786	0.0094155	0.016875	0.00903896	0.0195919	0.0269979	0.0133392	0.018541	0.00254058	0.00449595	0.00777365	0.0134351	0.00962657	0.01581	0.00309043	0.0145145	0.0379141	0.0192965	0.035842	0.0160935	0.0307982	0.0402094	0.00712308	0.0358557	0.0167878	0.0233653	0.0189751	0.0101101	0.0143101	0.0144458	0.0271903	0.0266337	0.0440274	0.0362754	0.0313247	0.0308146	0.0251524	0.0489815	0.0329891	0.0234946	0.0244882	0.0206698	0.0214521	0.0290613
1754.9	0.00913612	0.0148518	0.010415	0.000612031	0.0191065	0.00926971	0.00864605	0.0157676	0.00848315	0.0184318	0.0252143	0.0122258	0.0174408	0.00242522	0.00402291	0.00743872	0.0130228	0.00914997	0.0151523	0.00303473	0.0136616	0.0354035	0.0179896	0.0340253	0.0160099	0.0294548	0.0371053	0.00671848	0.0336084	0.0163301	0.0225639	0.0186242	0.00992145	0.0136383	0.0139787	0.0259611	0.0258107	0.0418369	0.0344502	0.0297037	0.0299401	0.0236466	0.0466355	0.0320026	0.0219249	0.0239223	0.0199991	0.021135	0.0272871
1756.83	0.00887923	0.0143215	0.0102848	0.000530059	0.0177427	0.00866611	0.00805044	0.0148112	0.00803065	0.0173799	0.0237705	0.011345	0.0165046	0.00237266	0.00365012	0.00717757	0.0127304	0.00878984	0.0146744	0.00299244	0.0130008	0.0330199	0.0169926	0.0323098	0.0157773	0.0280869	0.0343629	0.00638918	0.0316436	0.0158724	0.0216873	0.0180995	0.00969724	0.0131384	0.0136893	0.0248089	0.0250032	0.0399085	0.0327593	0.0282404	0.0290192	0.0224704	0.0445429	0.0309151	0.020684	0.0231544	0.0193061	0.0206887	0.0256776
1758.76	0.00859788	0.0138253	0.00994031	0.000392839	0.0165388	0.00807165	0.00749906	0.0139647	0.00761613	0.0164526	0.0224622	0.010553	0.0156369	0.00229693	0.0033145	0.00692234	0.0124157	0.00841688	0.0142185	0.00293998	0.0124113	0.0309135	0.0161722	0.0307362	0.0153815	0.0267964	0.0319824	0.00611045	0.0299115	0.0153426	0.0207329	0.017446	0.00939088	0.0126649	0.0134736	0.0236281	0.0242502	0.0381447	0.0312202	0.0268425	0.0279978	0.0214199	0.0426404	0.0298765	0.0196028	0.0223916	0.0185851	0.0200918	0.0243072
1760.69	0.00821693	0.0132451	0.00986273	0.000173161	0.0154367	0.00752512	0.0069753	0.0131825	0.00718283	0.0157308	0.0211919	0.00977437	0.0148436	0.00215995	0.00299324	0.00661802	0.0120033	0.00797907	0.0137021	0.00285921	0.0118311	0.0293793	0.0154576	0.0294995	0.0152414	0.0258692	0.0302304	0.00586237	0.0285517	0.0150784	0.0200662	0.0171436	0.00926427	0.0121137	0.0131509	0.0227021	0.0237109	0.0367732	0.0301454	0.0257615	0.0273189	0.020373	0.0411409	0.0291686	0.0185964	0.0219611	0.017971	0.0198956	0.0232243
1762.62	0.00785099	0.012664	0.00950952	-2.8e-05	0.0144228	0.00707808	0.00650465	0.0124257	0.00675034	0.0151393	0.0200062	0.00904224	0.0141384	0.00202172	0.0027218	0.00631839	0.0116294	0.00757406	0.013219	0.00277882	0.01128	0.0278376	0.0147762	0.0282711	0.0148934	0.0247698	0.0285401	0.00562597	0.0271872	0.0145253	0.0192026	0.0166183	0.0090808	0.0115758	0.0128087	0.0217338	0.0229154	0.0354097	0.0289617	0.0247731	0.0264442	0.0193739	0.0397978	0.0282528	0.0176366	0.0212916	0.0173311	0.0193482	0.0221134
1764.55	0.00767685	0.0122771	0.00934959	-9.64e-05	0.0136409	0.00677889	0.006183	0.0117959	0.00642027	0.0146414	0.0191509	0.00853321	0.0136076	0.00197267	0.00255897	0.0061286	0.0114763	0.0073435	0.0129526	0.00274223	0.0108877	0.0266067	0.0142544	0.0273778	0.0146465	0.0239884	0.0271252	0.00543386	0.026277	0.0141502	0.0184682	0.0163319	0.00893194	0.011242	0.0126572	0.0209628	0.0223913	0.0343917	0.02804	0.0240381	0.0258447	0.0186757	0.0386588	0.027488	0.0169088	0.020917	0.0168918	0.0188675	0.0213677
1766.48	0.00763599	0.0120469	0.00944246	-9.06e-05	0.0131063	0.00655877	0.00600287	0.0113579	0.0062094	0.0142454	0.0186462	0.0082588	0.0132333	0.00198282	0.00247181	0.00602137	0.0114388	0.00723348	0.012851	0.00273566	0.0106479	0.02567	0.0139767	0.026765	0.0145184	0.0235461	0.0261339	0.00530266	0.0255714	0.0141496	0.0179917	0.0162615	0.00883883	0.0110636	0.0126248	0.0203828	0.0220971	0.0336524	0.0273499	0.0233586	0.0255358	0.018301	0.0375913	0.0269625	0.0164873	0.0207902	0.0166121	0.0186884	0.020768
1768.4	0.0075618	0.0117594	0.00943907	-0.000122678	0.0125892	0.00627894	0.00584178	0.0109722	0.00602615	0.0138421	0.018212	0.00802557	0.0128384	0.00196508	0.00238207	0.0058756	0.0113095	0.00709047	0.0127127	0.00271092	0.010402	0.024863	0.0137892	0.0261013	0.0143302	0.0231361	0.0253787	0.00518691	0.0248268	0.0140123	0.0175726	0.0159861	0.00868839	0.0108344	0.012491	0.0197977	0.0217513	0.0329219	0.0265847	0.0226487	0.0251371	0.0179732	0.036437	0.0265363	0.0161644	0.0204992	0.0163152	0.0185148	0.0202392
1770.33	0.00741975	0.0113425	0.00956208	-0.0002085	0.0119184	0.00589136	0.00560694	0.0104689	0.00581168	0.0132942	0.0176212	0.00768056	0.0122918	0.00189648	0.00227786	0.00564677	0.0110831	0.00686972	0.0124685	0.00265529	0.0100592	0.0241767	0.0134832	0.0254595	0.0143079	0.0227825	0.0246735	0.00504479	0.0241503	0.0138851	0.0173274	0.0159602	0.00856938	0.0104932	0.0122592	0.0192312	0.0215259	0.0322925	0.0259413	0.0221458	0.0248416	0.0174697	0.0354109	0.0261548	0.0156858	0.0203441	0.0160533	0.018472	0.0198989
1772.26	0.00723717	0.0109567	0.00917804	-0.000350251	0.0112572	0.00548675	0.00528131	0.00993951	0.00560378	0.0127268	0.0169091	0.00722921	0.0116929	0.00179327	0.00218328	0.00541163	0.0108509	0.00661194	0.0121849	0.00261044	0.00968549	0.0231	0.0130511	0.0244359	0.0139697	0.0218777	0.0235452	0.00490154	0.0230813	0.0133819	0.0167918	0.0154473	0.00842484	0.0101467	0.0121318	0.0184153	0.0207858	0.0312244	0.0250972	0.0214366	0.0241093	0.0168227	0.0343423	0.0252456	0.0150092	0.0197878	0.0156471	0.0178938	0.0192834
1774.19	0.00712197	0.0107318	0.0087918	-0.000446678	0.0109219	0.00531217	0.00506546	0.00963194	0.00547547	0.0124776	0.0164219	0.00691989	0.0113597	0.00173751	0.00214189	0.00526718	0.0107292	0.00643444	0.0120319	0.00261677	0.00949507	0.0222789	0.0128089	0.0236629	0.0136483	0.0210827	0.0226689	0.00482455	0.0223036	0.0129642	0.0163207	0.0149449	0.00825956	0.0099495	0.0121157	0.0178222	0.0201698	0.0301634	0.0242892	0.0207992	0.0233139	0.0163584	0.0332851	0.0245194	0.0145024	0.0192348	0.0152001	0.0174188	0.0187361
1776.12	0.00714809	0.010576	0.00891767	-0.000394319	0.0108197	0.00539773	0.00506815	0.00949411	0.00539882	0.0124973	0.0162462	0.00685343	0.0113067	0.00178571	0.00216023	0.0051912	0.0107534	0.00638277	0.0120512	0.00265091	0.0095067	0.0219118	0.0128399	0.0234755	0.0138306	0.0208799	0.022363	0.0047967	0.0220139	0.0131048	0.0162603	0.0150726	0.00812226	0.00989056	0.0120496	0.0175978	0.0201501	0.0296753	0.0239224	0.0204941	0.0232055	0.0161673	0.0324601	0.0243759	0.0143254	0.019142	0.0150529	0.0175078	0.018558
1778.05	0.00715306	0.0103952	0.00889999	-0.000349123	0.0106229	0.00542604	0.00502662	0.00932622	0.00528296	0.012447	0.0160113	0.00676062	0.0111874	0.00183987	0.00215109	0.00509675	0.0107449	0.00630611	0.0120236	0.00266758	0.00944962	0.0214462	0.0128051	0.0231297	0.0139168	0.0205993	0.0218373	0.0047373	0.0216324	0.0129629	0.0160861	0.0150657	0.00803258	0.00978428	0.0119435	0.0173159	0.0199438	0.029104	0.0235689	0.0200115	0.0231357	0.0159167	0.0315291	0.0240873	0.0141064	0.0190022	0.0149222	0.0174629	0.0183403
1779.98	0.00706491	0.010231	0.0089672	-0.000409305	0.0102992	0.00527186	0.00481574	0.00910737	0.00513008	0.0122408	0.0156	0.00653748	0.0108874	0.00183809	0.00209521	0.00497528	0.0106449	0.00615026	0.0118727	0.00266211	0.00923996	0.0211676	0.0125789	0.0228885	0.0139535	0.0204814	0.0216249	0.00463683	0.0213553	0.0129275	0.0161186	0.015162	0.00811624	0.00959051	0.0119227	0.017195	0.0198938	0.0287173	0.0232829	0.019816	0.0230748	0.0154964	0.0306332	0.0238814	0.0136783	0.0190401	0.0148758	0.0174637	0.0183159
1781.9	0.00693541	0.0100941	0.0088291	-0.000520939	0.0099995	0.00507181	0.00455611	0.00891619	0.00499043	0.0120466	0.0151688	0.00629289	0.0105524	0.00179802	0.00203484	0.00484596	0.0105061	0.00597405	0.011674	0.00265008	0.00899496	0.0206231	0.0123186	0.0224119	0.0137538	0.0200105	0.0211676	0.00453695	0.0208781	0.0127466	0.0160694	0.0149648	0.00809881	0.00936505	0.011965	0.0169032	0.0195542	0.0281322	0.0226482	0.0193826	0.0225911	0.015034	0.0296742	0.0234215	0.013186	0.0188149	0.0146106	0.0170728	0.0179586
1783.83	0.00683364	0.00992787	0.00877005	-0.00059001	0.00974719	0.00496294	0.00437018	0.00874129	0.00487039	0.0119571	0.0148053	0.00610298	0.0102883	0.00176246	0.00199587	0.00471116	0.0103901	0.0058376	0.0114963	0.00264138	0.00880005	0.0201354	0.0121285	0.0218959	0.0135321	0.019572	0.0206481	0.00445141	0.0203045	0.0126049	0.0160311	0.0147715	0.00799278	0.00914365	0.0119466	0.0165321	0.0192703	0.0275436	0.0221118	0.0188463	0.0220996	0.0145998	0.028659	0.0230462	0.0127459	0.018591	0.0145134	0.0168983	0.0175503
1785.76	0.00679284	0.00975639	0.00862126	-0.00059683	0.00947066	0.00490019	0.00423669	0.00853509	0.00476108	0.0118561	0.0144824	0.0059532	0.0100434	0.00175607	0.0019734	0.0045908	0.0103369	0.00575698	0.0113661	0.00263708	0.00863666	0.0195452	0.0119648	0.0214	0.0133407	0.0189757	0.0201338	0.00436992	0.0195409	0.0123219	0.015836	0.0145211	0.00783301	0.00895946	0.0119013	0.0161277	0.0188218	0.0267571	0.0216566	0.0183584	0.0216577	0.014192	0.0275199	0.022589	0.0123415	0.0183058	0.0144696	0.016703	0.0171827
1787.69	0.00679429	0.00965782	0.00869898	-0.000595343	0.00918109	0.00476265	0.00409147	0.00833477	0.00467819	0.0116315	0.0142024	0.00583584	0.00975601	0.00176661	0.00195297	0.00450959	0.0103298	0.00571029	0.0112833	0.00263258	0.00847857	0.0191315	0.0118163	0.0211244	0.0134249	0.0184491	0.0197954	0.00430012	0.0190576	0.0121928	0.0157819	0.0144198	0.00773716	0.00883351	0.0119465	0.0159244	0.0185787	0.0261438	0.0212711	0.0179131	0.0214887	0.0138441	0.0265777	0.0222847	0.0119749	0.0182186	0.014311	0.0165814	0.0169753
1789.62	0.00686145	0.00962874	0.00901699	-0.000559858	0.00895181	0.00458319	0.00399737	0.00818797	0.00463742	0.0113262	0.0140574	0.00582779	0.00949069	0.00180019	0.00194917	0.00446428	0.0103808	0.00570593	0.0112858	0.00262367	0.00838829	0.0189884	0.0117898	0.0210712	0.0136141	0.018359	0.0196272	0.00425932	0.0188469	0.0124573	0.0160122	0.0145917	0.0077821	0.0087769	0.0120632	0.0158316	0.0187735	0.0258499	0.0209182	0.0176274	0.0216043	0.0136391	0.0257989	0.0223293	0.011754	0.0184034	0.0142553	0.0167117	0.0168774
1791.55	0.00700187	0.00957487	0.00914618	-0.000433403	0.00876166	0.00448535	0.00401305	0.00804498	0.0046011	0.0110445	0.0140212	0.00592449	0.00931431	0.00186469	0.00196984	0.00441201	0.0104978	0.00573929	0.0113641	0.00261008	0.00838808	0.0185845	0.0118908	0.0207575	0.0137142	0.0181898	0.0193011	0.00422587	0.0183735	0.0126567	0.0160624	0.0146825	0.00785419	0.00874449	0.0121234	0.0157129	0.0186519	0.0254054	0.0204638	0.0173488	0.0214492	0.0135173	0.0249895	0.022138	0.0116607	0.0184081	0.0141921	0.0166683	0.0166675
1793.47	0.0070937	0.00946555	0.00869094	-0.000311509	0.00852622	0.00444882	0.00400162	0.00785417	0.00451617	0.0108308	0.0138829	0.00593672	0.00915445	0.00191316	0.00197347	0.00432243	0.0105828	0.00573036	0.011386	0.00259841	0.00834525	0.0177256	0.0119157	0.0199741	0.0133938	0.0174576	0.0184938	0.00415841	0.0174294	0.0122673	0.0156588	0.0142036	0.00762284	0.00864907	0.0121183	0.0152568	0.0179801	0.0244917	0.0198624	0.016728	0.0207752	0.0132689	0.0238869	0.0214336	0.0114531	0.0178626	0.0139403	0.0161374	0.0161523
1795.4	0.00709549	0.00939635	0.00855077	-0.000283397	0.00832681	0.00440722	0.00390337	0.0077052	0.00442584	0.0107014	0.0136716	0.00584224	0.00898901	0.00193136	0.00196099	0.00424	0.0106034	0.00567744	0.0113363	0.00260217	0.00823369	0.0174791	0.011843	0.0197021	0.0132897	0.0170975	0.0181996	0.00408537	0.0170871	0.0120609	0.0155465	0.0139955	0.00745591	0.0085319	0.0121619	0.0150348	0.0177045	0.0240108	0.0195135	0.0163824	0.0205343	0.0129594	0.0229592	0.0212562	0.0111402	0.0176719	0.0138476	0.015983	0.0160546
1797.33	0.00700237	0.0093399	0.00852829	-0.000371208	0.00819288	0.00429838	0.00374791	0.00764586	0.00435443	0.0106273	0.0134479	0.00570267	0.00880371	0.0019081	0.00193037	0.00415691	0.0105154	0.00557172	0.0112173	0.00261141	0.00808555	0.0171697	0.0117602	0.0194124	0.0133607	0.0168987	0.018032	0.00403827	0.0167696	0.0120024	0.0155023	0.01392	0.00750694	0.00838288	0.0121877	0.0148635	0.0176136	0.0235157	0.0191358	0.0160877	0.0203167	0.012671	0.0221218	0.0211006	0.0108325	0.0174503	0.0136949	0.0160329	0.0159821
1799.26	0.00677716	0.00918019	0.00856493	-0.000573313	0.00798079	0.00407623	0.00349917	0.00757726	0.00424561	0.0105328	0.0130702	0.00545918	0.00851274	0.00181579	0.00184809	0.00400765	0.0102593	0.00535339	0.0109608	0.00260748	0.00785283	0.0167165	0.0115916	0.0191768	0.0134102	0.016794	0.0178461	0.00398629	0.016392	0.012054	0.0155025	0.0139849	0.00752011	0.00810424	0.0120503	0.0146779	0.0175735	0.0231107	0.018801	0.0157983	0.0201743	0.01225	0.0213156	0.0208942	0.0104218	0.0173672	0.0135275	0.0160665	0.0157079
[truncated: 15 more columns]
