# Supplementary material for: Plant litter chemistry and associated changes in microbial decomposition under drought
Source: mBio. 2026 Apr 29;17(6):e00438-26. doi: 10.1128/mbio.00438-26 (PMC13251422; doi:10.1128/mbio.00438-26)
Supplement: File S2 — FTIR total peak area per substrate. [file mbio.00438-26-s0002.xlsx]

## Sheet: ftir.percent
veg	prec	time	carbo1	carbo2	carbo3	carbo4	alkane	amide2	amide1	lipid
Grass	Reduced	T1	7.76814	13.7756	6.35113	3.89251	1.12308	2.23845	1.33542	1.13442
Grass	Ambient	T2	6.56122	11.5334	5.95924	4.52606	1.38882	3.01479	1.78237	1.47102
Grass	Reduced	T1	5.27558	9.15649	5.42498	4.42834	1.64644	4.23849	2.14462	2.20205
Grass	Ambient	T2	6.41612	10.2882	5.91614	4.87771	1.44299	3.34241	1.94644	1.46841
Shrub	Reduced	T1	4.60663	7.27802	5.42081	6.4253	2.10084	3.32861	1.95919	3.70664
Shrub	Ambient	T1	4.45548	7.10169	5.64154	6.1017	3.27074	2.66483	1.67844	4.16296
Shrub	Ambient	T1	4.40292	6.82708	5.24824	6.76922	2.31008	2.90495	1.76408	4.75584
Shrub	Reduced	T1	4.52924	6.90624	5.36936	6.51847	2.37845	3.10383	1.86159	3.90194
Grass	Ambient	T2	6.50548	11.7106	6.77919	5.54467	1.12943	2.3691	1.47926	1.97064
Shrub	Reduced	T1	4.61078	6.92794	5.80587	6.44542	3.20694	2.26733	1.39193	4.856
Shrub	Ambient	T1	5.00467	7.42397	4.97978	5.92337	1.99117	3.53888	1.92199	3.64334
Shrub	Reduced	T1	5.08056	7.69823	5.28933	6.3052	1.80697	3.32914	1.87842	3.54075
Shrub	Ambient	T1	4.92038	7.65112	5.3802	5.93533	2.57368	2.94858	1.79329	4.12972
Grass	Reduced	T1	6.73488	12.0077	6.92406	5.48387	1.05491	2.57778	1.57332	1.24821
Grass	Reduced	T1	5.60457	8.14906	4.74165	4.24751	1.63913	5.11613	2.34857	2.46253
Grass	Ambient	T2	6.74954	12.66	6.76429	5.22963	1.10625	2.20055	1.48001	1.39905
Grass	Reduced	T2	8.18171	13.1072	5.75339	3.52023	1.2777	2.48263	1.48538	1.12893
Grass	Ambient	T1	6.70594	12.5141	6.91616	5.43824	1.06478	2.33315	1.37371	1.43068
Grass	Reduced	T2	7.76712	11.6904	6.15507	4.61607	1.09519	2.58599	1.57682	1.95294
Grass	Ambient	T1	7.37807	12.6064	5.95659	3.96732	1.24323	2.4414	1.51494	1.46739
Shrub	Reduced	T2	4.97148	7.50668	5.18949	5.80383	2.19919	3.26223	1.92258	3.78322
Shrub	Ambient	T2	4.8152	7.70585	5.11898	5.63399	2.17461	3.51206	2.11936	3.58851
Shrub	Ambient	T2	4.34593	6.60797	5.25601	6.47746	2.24972	2.99587	1.7849	5.23404
Shrub	Reduced	T2	4.93801	7.53091	5.13873	5.85084	2.0135	3.5266	2.09985	3.50705
Grass	Ambient	T1	7.39012	11.4597	5.72567	4.05653	1.31224	2.85514	1.60754	1.80394
Shrub	Reduced	T2	4.51961	7.21727	4.80682	5.03296	1.80941	4.73003	2.66119	2.96558
Shrub	Ambient	T2	4.36351	6.86762	5.29406	7.1142	1.92102	3.01902	1.83688	4.4663
Shrub	Reduced	T2	4.36944	7.07003	5.30648	6.15978	2.28717	3.27486	1.98746	4.00505
Shrub	Ambient	T2	4.55268	7.1294	5.53518	6.50938	2.34991	2.91699	1.71187	4.54141
Grass	Reduced	T2	4.15007	7.21393	4.63672	4.80995	1.96202	4.89674	2.87003	3.09126
Grass	Reduced	T2	6.87408	12.5315	5.72761	3.45555	1.2221	3.35915	2.01335	1.44555
Grass	Ambient	T1	6.55458	11.6254	6.54383	5.2967	1.17969	2.47306	1.46053	2.0045
Grass	Reduced	T3	6.13778	10.6758	6.15499	4.95594	1.41958	3.17863	1.71444	1.75847
Grass	Ambient	T3	6.81835	12.3519	6.57599	5.07037	1.10283	2.35362	1.53882	1.60362
Grass	Reduced	T3	5.86604	8.36524	4.43414	3.73797	2.04836	4.62257	2.56766	1.33983
Grass	Ambient	T3	6.05547	10.4007	5.93477	5.2542	1.34942	3.10979	1.8991	2.19645
Shrub	Reduced	T3	6.32537	8.35646	5.00712	4.87488	1.60227	3.6174	2.06987	2.79598
Shrub	Ambient	T3	4.96196	7.65661	5.08758	5.50985	1.73894	3.83502	2.23557	3.41707
Shrub	Ambient	T3	4.29033	7.09896	4.94992	5.68325	1.84723	4.49655	2.5501	3.06104
Shrub	Reduced	T3	4.63477	7.34949	5.15923	5.96662	1.91781	3.63863	2.17599	3.75034
Grass	Ambient	T3	6.19368	10.6742	5.81689	4.78248	1.3701	3.54073	1.87085	1.92809
Shrub	Reduced	T3	4.70436	7.45393	5.10233	5.87467	1.8337	3.58231	2.08752	3.72768
Shrub	Ambient	T3	4.63756	7.19835	5.29628	6.07438	1.76463	2.946	1.88397	4.91336
Shrub	Reduced	T3	4.81188	7.5796	4.75228	4.94704	1.80874	4.75557	2.5289	2.64661
Shrub	Ambient	T3	4.54085	7.13183	5.41961	6.50557	1.77051	2.83103	1.82243	5.06993
Grass	Reduced	T3	4.92841	8.29504	4.79185	4.30963	1.67342	4.70854	2.92564	2.25367
Grass	Reduced	T3	6.50074	10.2803	5.32113	3.93886	1.48091	3.94291	2.12185	1.75579
Grass	Ambient	T3	6.88795	11.5102	6.16373	4.69599	1.24879	2.63982	1.56672	1.93055
Grass	Reduced	T4	5.07591	8.15922	4.72513	4.23643	1.71582	5.24492	2.69781	2.17028
Grass	Ambient	T4	6.38483	10.3879	5.6307	4.36973	1.48544	3.1737	1.73532	2.17702
Grass	Reduced	T4	6.76404	9.30548	4.96983	3.82797	1.4298	4.41996	2.28469	1.83965
Grass	Ambient	T4	7.5712	13.7424	6.73886	5.34219	0.850297	1.86141	1.27767	1.45016
Shrub	Reduced	T4	5.68628	8.4519	5.01746	4.93732	1.61406	3.87212	2.23314	3.0154
Shrub	Ambient	T4	6.81929	9.36589	4.97892	4.69573	1.77449	3.42304	1.90804	2.79781
Shrub	Ambient	T4	4.82075	7.3504	5.35872	6.22401	1.92459	3.13163	1.86793	4.31733
Shrub	Reduced	T4	5.16116	7.68726	5.02769	5.55569	1.70449	3.79022	2.25681	3.32039
Grass	Ambient	T4	6.5659	10.8845	5.76799	4.65207	1.38536	3.32732	1.88529	1.5727
Shrub	Reduced	T4	5.10426	7.32529	4.61369	4.92732	1.74187	4.33327	2.19948	3.59917
Shrub	Ambient	T4	6.3663	8.91754	4.80364	4.74718	1.75087	3.41535	2.07307	3.13418
Shrub	Reduced	T4	4.58879	7.2311	5.08219	5.80049	1.82247	3.89332	2.22828	3.72122
Shrub	Ambient	T4	6.87315	8.72697	5.04616	4.72392	1.41105	3.13446	1.94263	3.33686
Grass	Reduced	T4	7.075	10.97	5.41686	4.2303	1.45089	2.87439	1.63508	2.20373
Grass	Reduced	T4	8.52559	12.0175	5.76823	4.19651	1.06136	2.55459	1.51207	1.41055
Grass	Ambient	T4	8.34162	12.4817	6.23832	4.65563	0.92266	2.17279	1.2682	1.73591
