# Supplementary material for: Plant litter chemistry and associated changes in microbial decomposition under drought
Source: mBio. 2026 Apr 29;17(6):e00438-26. doi: 10.1128/mbio.00438-26 (PMC13251422; doi:10.1128/mbio.00438-26)
Supplement: File S3 — Taxon counts. [file mbio.00438-26-s0003.xlsx]

## Sheet: taxa_rarified
	V2	V3	V4	V5	V6	V7	V8	V9	V10	V11	V12	V13	V14	V15	V17	V18	V19	V20	V21	V22	V23	V24	V25	V26	V27	V28	V29	V30	V31	V32	V33	V34	V35	V36	V37	V38	V39	V40	V41	V42	V43	V44	V45	V46	V47	V48	V49	V50	V51
T014R_2	20	0	0	0	0	2	0	0	4	309	78	0	647	41	0	0	37	31	7032	7723	76	30	10	330	3076	2	130	293	526	781	615	4024	2151	7391	2088	710	4573	16	1547	83	66	72	87	153	176	159	2	1	2
T018X_2	33	0	0	0	0	4	0	0	5	381	77	0	592	29	0	0	28	31	3019	3637	70	24	9	596	3004	1	103	309	614	822	622	5874	2594	9380	3029	811	6154	9	1282	74	52	91	67	117	106	115	0	1	2
T020R_2	23	0	0	0	0	0	0	0	4	179	57	0	325	23	0	0	31	5	1309	1478	48	18	5	343	1665	0	61	175	328	506	382	3882	728	2557	595	242	1436	4	785	46	37	52	45	77	80	104	0	0	0
T022X_2	26	1	0	0	0	7	0	0	8	256	64	0	483	24	0	0	18	13	2230	2555	38	26	8	535	2619	0	91	290	475	750	525	5779	1374	4857	1390	428	3041	4	987	47	42	92	51	104	98	158	0	1	0
T025R_1	22	0	0	0	0	6	0	0	2	702	93	0	965	53	0	0	21	29	3504	3960	64	21	11	541	5879	1	189	534	827	1118	822	6606	2936	10219	3310	1018	6704	18	2087	152	100	156	108	193	164	226	2	0	0
T027X_2	35	0	0	0	0	10	0	0	7	756	133	0	1991	77	0	0	39	54	3413	4201	88	49	18	1064	9893	3	243	658	11875	15309	8418	11434	3191	9935	3357	951	6429	23	1687	88	77	131	89	190	148	184	0	1	1
T032X_1	46	0	0	0	0	0	0	0	6	719	138	1	1965	101	0	0	34	58	2355	2988	75	40	34	1586	11021	0	285	721	6208	6973	4071	21471	2619	8743	2685	801	5832	35	1497	56	77	106	104	268	276	236	2	0	1
T035R_1	27	0	0	0	0	10	0	0	5	521	100	0	1499	44	0	0	34	29	2578	3049	56	26	11	607	7909	0	182	454	1802	1718	1469	7040	2397	7990	2599	738	5289	17	1396	70	61	106	80	154	100	140	0	0	1
T045R_2	51	0	0	0	0	11	0	0	7	884	197	0	1785	126	0	0	51	52	2880	3752	105	56	22	1571	10264	0	233	638	3686	4530	2697	14769	2906	9908	3360	949	6917	38	1333	86	47	82	73	129	135	138	0	0	1
T046X_2	36	0	0	0	0	10	0	0	4	718	131	0	2062	74	0	0	32	80	3514	3954	84	44	8	799	10487	0	211	583	4111	4139	3154	10510	4174	13105	4120	1120	8670	37	1477	83	59	115	61	137	120	176	0	2	0
T047R_2	37	0	0	0	1	9	0	0	2	772	128	0	1760	65	0	0	27	32	2733	3424	68	33	19	1020	9368	1	197	491	3479	3618	2360	11527	2262	7563	2316	707	4773	23	1337	84	64	102	68	146	130	153	0	0	0
T048X_2	33	0	0	0	0	0	0	0	4	597	92	1	2502	52	0	0	34	55	3495	4064	67	31	21	1006	10810	1	260	614	10017	12496	7077	13194	3573	11370	3573	1068	6844	14	1947	105	97	141	126	174	147	180	0	0	0
T04X_2	23	0	0	1	0	12	0	0	4	360	70	0	514	38	0	1	29	21	1512	1830	63	29	12	732	3013	0	85	286	671	787	600	6048	1380	4981	1695	437	3370	18	802	58	34	44	35	95	78	75	0	0	0
T05R_2	24	0	1	0	0	0	0	0	2	385	123	0	444	44	0	0	70	27	12521	13109	99	36	8	480	2276	7	159	416	455	641	409	4834	3487	12601	4054	1403	9625	20	2761	185	114	169	170	358	262	506	0	2	2
T07R_2	19	0	0	0	0	3	0	0	5	367	68	0	570	34	0	0	37	19	7384	7911	87	38	13	582	2583	3	142	296	495	679	578	7282	2096	7369	2020	687	4865	10	1366	83	57	69	71	186	125	183	0	1	0
T08X_2	23	0	0	0	1	3	0	0	3	173	45	0	388	10	1	0	27	10	1112	1294	60	18	3	428	2060	0	57	228	362	497	408	4898	704	2553	683	192	1540	6	547	32	18	59	22	75	49	41	1	0	0
T314R_2	33	0	0	0	0	36	1	0	11	523	145	0	1205	35	0	0	64	60	11446	12505	67	27	6	405	6875	3	182	501	791	1041	752	4890	4779	17519	5417	1577	12035	21	2377	155	95	136	137	267	249	275	4	5	0
T318X_2	32	0	0	0	1	9	0	0	2	550	131	0	1639	39	0	0	38	71	7078	8307	126	28	12	352	7760	2	194	525	1360	1866	1361	4275	4874	17039	4809	1301	10160	14	1964	98	95	124	86	226	173	230	1	0	1
T320R_1	19	0	0	0	0	24	0	0	3	539	151	0	1195	36	0	0	39	68	7345	8429	90	29	6	263	5895	3	248	574	1003	1563	1072	4116	4875	18221	4915	1636	11800	19	2544	147	120	139	141	350	265	332	1	1	1
T322X_2	35	0	0	0	0	14	0	0	3	669	164	0	1477	34	0	0	46	62	8287	9543	104	37	22	454	7264	1	248	695	1455	2194	1531	4691	5772	20072	5872	1542	12201	8	2571	144	143	213	104	278	203	268	1	0	2
T325R_1	28	0	0	0	0	31	0	0	7	1279	119	0	1954	62	0	0	34	36	4303	5051	76	20	12	579	9979	0	246	660	2053	2301	1842	8400	3936	12279	3876	1178	7220	32	2149	100	117	138	94	225	182	272	0	2	0
T327X_2	31	0	0	0	0	12	0	0	12	645	115	0	2126	62	0	0	41	57	5577	6338	102	34	17	525	9959	1	275	714	7390	8133	5820	5646	5249	16477	5334	1429	10335	22	2289	153	105	163	161	238	179	230	1	1	1
T332X_2	40	0	0	0	0	6	0	0	8	765	126	0	2502	53	0	0	34	125	6065	6599	106	32	22	503	9632	1	354	949	13644	14138	10542	5025	6261	19606	6633	1834	12104	15	2674	154	127	204	143	290	205	264	1	4	0
T335R_2	32	0	0	0	0	1	0	0	4	559	103	0	2429	46	0	0	25	47	3764	4498	78	36	16	1009	11146	0	233	667	11027	16430	7779	14498	3920	13329	3874	1154	8076	19	1686	82	85	91	101	176	174	179	0	1	2
T345R_2	29	0	0	0	2	20	0	0	11	589	116	0	1691	50	0	0	37	41	5575	6433	77	27	7	549	9131	0	243	630	4002	5374	3190	9759	3443	11300	3357	1162	6743	11	2532	123	125	163	130	278	237	275	1	0	0
T346X_2	45	0	0	0	0	37	0	0	7	809	128	0	1706	71	0	0	28	82	5497	5988	95	31	16	609	8224	2	282	829	9870	10189	7469	6019	6144	19659	6357	1715	12285	22	2053	112	81	177	135	259	210	251	0	1	0
T347R_2	30	0	0	0	0	0	0	0	2	495	63	0	941	31	0	0	18	29	4306	4615	60	40	20	784	5031	0	224	609	1152	1845	1225	11272	3331	10850	3096	1209	5980	9	2301	106	108	141	108	267	235	239	0	2	3
T348X_2	31	0	0	0	1	29	0	0	4	717	137	0	2795	66	0	0	35	48	3628	4212	103	44	21	772	13154	0	285	757	11017	14433	8489	8921	3833	11913	3874	1095	7368	20	1721	90	103	148	93	200	150	190	0	0	0
T34X_1	31	0	0	0	0	7	0	0	4	540	169	0	1869	37	0	0	45	65	6409	7395	109	36	14	569	9343	0	243	581	1320	1887	1379	5295	3463	12477	3404	1107	7277	16	2278	104	101	148	105	265	198	247	1	3	0
T35R_2	23	0	0	0	0	11	0	0	5	1206	164	0	1134	29	0	0	35	62	8015	9025	64	16	11	232	5649	3	221	473	852	1347	1015	3514	5016	18323	4897	1563	11616	16	2496	135	121	134	147	295	220	280	1	1	1
T37R_2	27	0	0	0	0	4	0	0	5	561	147	0	1111	31	0	0	41	63	8511	9384	79	30	10	268	5691	0	233	583	1059	1480	1097	4075	4387	16175	4389	1378	9977	19	2633	155	105	147	186	291	231	340	0	2	2
T38X_2	25	0	0	0	0	18	0	0	4	569	134	0	1596	36	0	0	32	45	6388	7191	97	19	15	350	7971	3	201	508	1294	2045	1299	4511	4326	14205	4059	1232	8191	17	2029	92	89	133	98	178	198	259	0	2	0
T514R_1	28	0	0	0	0	12	0	0	4	614	184	0	1691	47	0	0	40	78	8714	10260	105	33	12	294	8936	1	264	583	1083	1621	1259	4873	4532	16727	4657	1367	10631	26	2357	122	109	151	147	282	247	244	2	3	4
T518X_2	21	0	0	0	0	7	0	0	12	559	120	0	2014	41	0	0	23	44	6629	7784	89	33	15	577	9808	1	210	715	1442	2261	1592	7284	4443	14624	4584	1396	8649	13	2634	131	119	187	126	286	195	277	1	1	5
T520R_2	31	1	0	0	0	27	0	0	5	597	193	0	1681	42	0	0	38	58	9631	11532	96	31	12	321	9020	0	261	627	1079	1668	1151	5830	4036	14303	3907	1402	8496	25	2692	140	128	186	157	282	245	311	2	1	0
T522X_1	47	0	0	0	0	16	0	0	10	810	193	0	2346	95	0	0	39	96	8205	9780	125	50	22	585	12344	0	220	754	1545	2115	1687	8000	6279	22432	6845	1795	14686	25	2452	148	123	181	124	275	214	283	2	4	0
T525R_2	22	0	0	0	0	35	0	0	6	697	138	0	1962	41	0	0	38	36	7573	8867	93	33	13	523	10227	0	277	731	1415	2086	1564	8032	3735	12111	3779	1283	7125	23	2697	148	119	196	139	301	247	296	0	0	1
T527X_1	36	0	0	0	0	22	0	0	6	809	162	1	2488	75	0	0	27	61	4930	5825	97	31	18	959	13023	1	332	886	8458	10780	6689	11404	3810	12208	3861	1146	7810	22	2493	119	109	195	97	263	202	282	0	3	1
T532X_2	50	0	0	0	0	12	0	0	14	901	172	0	2647	106	0	0	43	107	5550	6648	113	42	18	1200	13768	0	284	751	5118	5757	4064	12809	5973	21272	6408	1638	14164	34	1854	101	92	116	99	225	176	262	0	0	0
T535R_1	37	0	0	0	0	28	0	0	19	687	178	0	1893	73	0	0	30	79	5998	7041	105	37	17	632	9555	0	230	639	2375	2755	2252	7071	5842	20415	6775	1828	14240	24	1979	99	87	131	108	228	179	246	0	6	4
T545R_2	29	0	0	0	0	17	0	1	4	557	133	0	2037	45	0	0	33	50	8827	10478	89	30	20	313	10792	0	253	704	2242	3119	2112	4124	4591	15700	4765	1432	9546	16	2617	113	147	199	116	266	188	280	1	1	1
T546X_2	26	0	0	0	1	13	0	0	5	568	103	0	2716	28	0	0	27	52	5878	6755	69	22	12	543	13277	0	243	703	5517	6580	4201	8028	3791	12442	3643	1177	7425	13	2312	128	106	177	101	242	209	239	2	3	2
T547R_2	31	0	0	0	0	35	0	0	19	772	117	0	3128	62	0	0	35	84	7351	8462	103	49	11	625	16889	1	334	754	2617	3003	2406	10199	4712	15853	4755	1366	9735	19	2419	123	110	166	93	260	208	246	2	3	2
T548X_2	30	0	0	0	0	18	0	0	10	810	144	0	2460	79	0	0	35	39	5532	6520	95	50	15	1116	13882	1	262	725	2262	3051	2035	17625	2861	9488	3040	949	6109	24	1802	108	75	133	75	193	129	190	0	0	0
T54X_1	38	0	0	0	1	14	0	0	10	662	137	0	2454	72	0	0	40	39	6020	7311	99	54	14	506	12197	1	244	694	1681	2259	1781	6451	3562	12491	3453	1151	7406	17	2450	127	120	177	142	260	234	273	4	2	2
T55R_1	34	0	0	0	0	16	0	0	11	1399	158	0	1300	49	0	0	45	65	8775	9938	91	33	11	295	7158	2	261	589	949	1493	1108	3944	5305	18843	5718	1766	12449	14	2744	127	127	155	144	330	238	339	2	3	1
T57R_2	23	0	0	0	0	33	0	0	9	620	184	0	1534	31	0	0	31	62	6265	7151	81	34	14	285	8054	1	235	526	1158	1672	1294	4021	4178	15077	4041	1215	9022	20	2076	109	119	111	129	262	219	290	0	4	1
T58X_2	30	0	0	0	0	10	0	0	2	537	121	0	1373	21	0	0	28	31	4715	5512	61	14	10	391	7068	1	175	581	1133	2013	1404	4867	2918	9866	2885	951	5432	11	2135	104	113	143	91	209	207	188	1	0	0
T614R_1	36	0	0	0	0	12	0	0	5	706	211	0	2079	65	0	0	49	79	6277	7772	129	52	16	421	11093	1	220	551	1253	1702	1313	6083	4515	17576	4802	1309	11675	37	2088	121	106	122	108	238	167	213	2	2	1
T618X_2	42	0	0	0	0	19	0	0	5	794	177	3	2535	67	0	0	41	64	6610	7919	132	60	27	599	12653	1	296	756	2113	2767	2263	8262	4522	16809	4838	1269	10901	29	2097	110	112	149	100	267	171	251	0	1	0
T620R_1	26	1	0	0	0	10	0	0	14	739	183	0	2113	58	0	0	43	64	6573	7839	82	33	12	449	11200	0	246	604	1346	1811	1499	6929	3669	13479	3756	1133	8299	16	2029	124	97	136	99	213	168	243	1	2	1
T622X_2	40	0	0	0	0	35	0	1	5	830	179	0	1536	105	0	0	61	87	5198	6273	118	47	18	711	8748	2	244	636	1414	2010	1556	9691	4389	16670	4946	1296	11241	23	1941	97	88	146	95	195	161	215	4	1	3
T625R_1	35	0	0	0	0	35	0	0	15	991	148	1	2290	92	0	0	45	65	6899	7995	108	45	21	545	12074	1	300	722	1925	2434	1968	8109	5063	18038	5415	1497	11394	30	2425	124	103	166	120	255	182	280	0	2	0
T627X_2	53	0	0	0	0	18	0	0	7	1123	274	0	2210	165	1	0	55	73	4490	5617	156	76	30	1716	12816	0	339	836	7520	8397	5705	13772	5015	16791	6103	1501	11926	48	1664	112	87	112	97	193	143	189	0	2	0
T632X_2	35	0	0	0	0	9	0	0	5	776	176	0	2424	105	0	0	27	83	4873	5786	143	66	22	1129	12839	1	263	695	6510	7076	5119	14313	4196	14176	4443	1148	9160	31	1685	104	85	117	77	179	138	206	0	1	0
T635R_1	42	0	0	0	1	27	0	0	8	769	181	0	2357	61	0	0	44	74	6082	7024	108	35	25	687	12122	0	351	831	4778	5824	4076	7602	5720	18443	6051	1746	11590	19	2384	110	109	167	120	277	179	260	0	0	0
T645R_2	24	0	0	0	0	18	0	0	10	701	130	0	1953	66	0	0	37	99	6476	7720	100	56	18	645	10176	0	265	683	2092	2688	2063	9006	5377	18895	5856	1515	12682	11	1957	120	91	122	105	250	151	213	0	0	1
T646X_2	50	0	0	0	0	12	0	0	14	937	200	0	2219	139	0	0	62	89	4703	5576	152	73	25	1072	10206	1	333	846	13776	12822	9465	9157	5522	19079	6220	1583	13296	45	1746	94	94	110	101	190	170	209	2	3	0
T647R_2	39	0	0	0	0	39	0	0	7	687	154	1	2395	77	0	0	41	65	5763	6747	131	35	24	605	11844	2	282	754	5919	7987	4664	7913	4378	14514	4413	1193	9335	31	1970	119	98	146	112	214	206	190	0	2	0
T648X_2	53	0	0	0	0	15	0	0	5	1147	284	0	2313	160	0	0	58	62	4464	5454	140	70	31	1771	12791	1	314	792	7647	8428	5639	14041	4868	16721	5969	1516	11814	32	1577	90	81	92	100	195	160	185	0	0	0
T64X_1	53	0	0	0	0	19	0	1	10	742	216	0	1653	128	0	0	48	101	4787	5886	131	48	16	604	9317	1	244	667	1714	2068	1610	7836	5933	23225	6857	1754	16240	31	1854	96	83	110	100	194	174	196	2	1	1
T65R_1	40	0	0	0	1	9	0	0	6	755	178	0	2185	52	0	0	33	76	6757	7905	85	44	10	468	11551	2	269	691	1358	2103	1617	8304	3604	13396	4139	1227	8337	27	2354	117	108	157	134	263	236	296	2	1	1
T67R_2	40	0	0	0	0	20	0	0	5	961	252	0	1950	142	0	0	50	72	4649	5805	158	68	22	1072	11363	0	298	738	2414	2305	1889	11044	3933	15295	4590	1267	10483	48	1786	111	82	133	91	185	155	207	1	0	3
T68X_2	61	0	0	0	0	28	0	0	5	1113	217	0	2150	169	0	0	59	65	5250	6587	162	75	20	1535	11729	0	300	799	2631	2670	2182	14306	3526	12450	3910	1094	8027	50	1943	92	92	106	100	200	167	178	2	0	0
[truncated: 3,639 more columns]
