# Supplementary material for: Plant litter chemistry and associated changes in microbial decomposition under drought
Source: mBio. 2026 Apr 29;17(6):e00438-26. doi: 10.1128/mbio.00438-26 (PMC13251422; doi:10.1128/mbio.00438-26)
Supplement: File S5 — CAZy read counts total by substrate. [file mbio.00438-26-s0005.xlsx]

## Sheet: CAZy read counts by substrates
id	cell_wall	cellulose	chitin	hemicellulose	lignin	oligosaccharides	peptidoglycan	polysaccharides	starch	trehalose	total	veg	prec	samp
1	22078.7	204438	37382.4	119258	72808.8	41143.9	7133.89	26292	95101.1	6614.74	726417	grass	amb	T1
2	24177.9	232327	37031.6	121662	80090.5	42453.1	6115.05	29478.1	81668.7	6488.9	761165	grass	amb	T1
3	19169.9	197295	40483.4	112516	71182.4	42689.5	10316.8	27431.7	95599.1	6319.45	714289	grass	amb	T1
4	22345.9	218776	38417.1	113677	70056.7	41911.6	7830.31	26059	94518.8	5484.05	735607	grass	amb	T1
5	19800	180221	37758.2	137431	77675.6	41299.3	11977.7	22546.9	80346.4	5788.8	729191	grass	amb	T3
6	14023.7	140807	37103.3	128745	77468.1	36719.2	19058	18012.2	95271.2	4075.19	659691	grass	amb	T3
7	13489.1	133014	35178.4	123326	82016.7	30790.2	21655.3	14039.9	104702	4301.26	648479	grass	amb	T3
8	12585.7	146651	35024.1	120539	75168.3	35799	18172.9	15087	94812.9	4775.75	668171	grass	amb	T3
9	14816.5	156710	38840.6	134117	72937.9	39944.8	16706	20097.6	97407.7	5283.72	693614	grass	amb	T2
10	11752	142093	39973.1	135838	65234.9	42480.3	17393.6	17836.9	97236.8	5141.94	677102	grass	amb	T2
11	14824.5	151913	37056.5	131285	68456.2	44879.2	15225	19621.6	98224.4	4399.77	687524	grass	amb	T2
12	14699.8	162268	36384.7	132987	68895.4	48136.2	14995.9	22351.4	93593.9	5550.75	695164	grass	amb	T2
13	9782.19	145365	32315.8	128460	70882.9	29146.3	20498	17018.1	112865	6058.03	655855	grass	amb	T4
14	11556	144497	35131.3	134122	76097	33619.6	20056.1	16980.5	95718.6	5333.75	662565	grass	amb	T4
15	10751.4	140999	32840.8	125715	74110.7	38235.4	16901.3	18729.5	117564	5628.69	671896	grass	amb	T4
16	9673.19	142781	33510.7	129558	68864.8	31060.4	19755	18064.9	106454	5519.6	642173	grass	amb	T4
17	13034.9	164610	39882.2	98524.3	65517.9	39222.7	15480.9	23171.6	111420	7963.93	673985	grass	red	T1
18	22082.5	216733	37374.7	120296	80337.5	45606.8	10226.9	26668.9	80879.9	6942.93	744412	grass	red	T1
19	16302.3	151398	44839.3	104114	60785.2	41294.9	25800.4	18423.9	102487	6316.57	658057	grass	red	T1
20	21218.4	198934	35606.2	119851	66223.3	44897.8	14673.2	25791.6	102513	6366.53	724531	grass	red	T1
21	14363.3	140802	37310.6	129166	71423	40890	18393.1	18265.3	104362	5300.39	691210	grass	red	T3
22	13951.9	143916	37704.1	130515	69595.4	38835.2	19000.3	19264.4	95463.1	4707.62	677637	grass	red	T3
23	15254.2	155244	34991	146235	64271.8	45424.2	16663.8	23152.6	94045.2	5012.72	715047	grass	red	T3
24	13529.3	145473	36582.2	132314	70709.2	37083.6	19736.2	18760.6	98618.8	5085.48	676627	grass	red	T3
25	13295.3	159310	36230.9	134295	69853.3	45758	17288.5	20180	99976.1	5477.37	708597	grass	red	T2
26	15580	160158	37552.5	142418	70894.7	41469.7	16019.3	22009.6	86410.7	5122.2	705814	grass	red	T2
27	14048.2	152070	38366.7	136025	70692.7	41650.8	17060.7	20526.6	96010.7	4356.29	697186	grass	red	T2
28	12077.5	140024	39364.4	128357	61526.1	37912.3	24930.5	19003.2	114679	4328.05	683585	grass	red	T2
29	13726.1	146669	36948	132271	72150.8	37084	17421.8	20564.5	97678.6	4191.83	676677	grass	red	T4
30	14250.1	138663	36741.7	138342	68394	36956	19462.8	19781.5	97017.9	4871.45	667497	grass	red	T4
31	11075.6	149677	31795.5	134914	67315.2	35290.8	16257.5	21636.8	129589	5783.83	699262	grass	red	T4
32	13529.5	155881	35521.1	130145	82476.5	39470.2	19153.3	19301.4	95214.3	4921.58	691770	grass	red	T4
33	18864.2	156512	36835.3	140173	64635.6	32882	17281.3	26448.1	121623	6214.81	719839	shrub	amb	T1
34	19724.7	162221	27824.8	97254.7	86913.7	33058.7	14069.3	26682	125460	4795.74	679411	shrub	amb	T1
35	12132.3	156327	41026.2	104213	79035.5	27537.2	20554.3	17409.7	107848	5684.53	651303	shrub	amb	T1
36	1316.82	153391	33640.4	74126.2	81349.3	34326.9	9549.88	11036.9	129343	8125.3	620904	shrub	amb	T1
37	20383.4	151750	28447.6	104555	91505.6	34880.3	17080.8	25324.6	105790	5287.37	681965	shrub	amb	T3
38	15068.8	170910	36316.8	105788	85271.9	27711.8	15772.2	19259	111980	5256.02	689729	shrub	amb	T3
39	16446.3	151607	32354.3	103346	86863.1	30635.5	21429.2	19599.5	106477	4808.24	666307	shrub	amb	T3
40	13739.7	146777	36013.1	103478	79355.8	31216.4	20062.1	19053.3	128675	7151.66	656912	shrub	amb	T3
41	16034.9	155385	33335.1	116105	80584.7	38295.6	15631.7	24577.2	106422	5676.26	682898	shrub	amb	T2
42	17011.4	137419	34926	103640	82524.6	34049.2	25126.1	19388.1	119187	5947.06	672847	shrub	amb	T2
43	21386.9	139005	41884.2	100694	87321.8	38310.6	26179.6	19583.3	110609	8177.8	672677	shrub	amb	T2
44	14460.9	173930	29812.8	110007	85090.2	38763.7	16764.5	21405.5	112245	5600	698840	shrub	amb	T2
45	12602.6	146364	36019.7	105498	75389.6	31914.3	18710	23257.1	152010	8545.31	686633	shrub	amb	T4
46	15141.9	142171	27549.7	101204	78802.2	26203	22787.1	24983.4	161795	2199.26	675952	shrub	amb	T4
47	11703.2	146129	31919.4	95408.4	84213.9	34642.3	17372.7	26128.6	138370	5989.47	667528	shrub	amb	T4
48	12983.7	131666	31907.8	108021	72449.2	34692.4	21276.6	20939.8	141547	7170.42	670234	shrub	amb	T4
49	27898.4	197548	31235.2	119676	84886.2	33344.1	17257	25072.8	95698.7	7410.49	743181	shrub	red	T1
50	30124.3	211505	30991.2	124616	79888.5	41296.5	11795.7	29167.2	90471	5856.41	756790	shrub	red	T1
51	22078.1	198290	38551	92726.9	82880.4	27436.6	17550	27435.1	118693	7685.52	719341	shrub	red	T1
52	16254.1	178511	31404.8	97266.9	75089.2	21516.8	20795.2	18665.5	150904	6852.52	694890	shrub	red	T1
53	14034.8	138650	37847.1	123815	70363.5	33254.7	19969.2	15178.2	119068	6756.16	668454	shrub	red	T3
54	15325.8	143160	37526.6	113192	73127.5	38954.3	19479.8	16822.9	106576	5523.04	667144	shrub	red	T3
55	17024.6	152332	36173.8	122030	75533.1	38721.8	20785.5	20519.4	93939.9	5648.29	684737	shrub	red	T3
56	15081.8	151043	34258.1	102037	74352.1	38863.9	18992.3	20667.2	141549	7912.05	688342	shrub	red	T3
57	21257.4	183109	31570.6	122851	79280.4	41061.6	10563.4	27202.6	96914.8	5900.67	734726	shrub	red	T2
58	20503.3	159789	36857.3	110319	77646.5	26220.8	23446.7	15554.6	110907	5319.21	685952	shrub	red	T2
59	5826.11	170794	38586.2	94168.1	59170.7	32397.8	19353.8	15688.6	109190	4326.25	646093	shrub	red	T2
60	11060.7	168239	38006.6	99687.2	70506.7	37287.2	15118.4	22268.3	124601	6450.3	674043	shrub	red	T2
61	15188.3	147801	35285.1	115758	72644.1	35505.1	22876.4	19277.8	107312	6217.64	661700	shrub	red	T4
62	14343.4	141813	35439.3	121543	70463.1	34699.2	20485.1	19222.5	111075	5590.46	677631	shrub	red	T4
63	14868.2	147757	32529	127934	71167.4	35482.7	19302.6	20389	104473	5338.36	680999	shrub	red	T4
64	12226.1	136745	33574.7	107227	79985.7	36150	20880.5	20450.1	122810	6115.78	656531	shrub	red	T4
											total
											726417
											761165
											714289
											735607
											729191
											659691
											648479
											668171
											693614
											677102
											687524
											695164
											655855
											662565
											671896
											642173
											673985
											744412
											658057
											724531
											691210
											677637
											715047
											676627
											708597
											705814
											697186
											683585
											676677
											667497
											699262
											691770
											719839
											679411
											651303
											620904
											681965
											689729
											666307
											656912
											682898
											672847
											672677
											698840
											686633
											675952
											667528
											670234
											743181
											756790
											719341
											694890
											668454
											667144
											684737
											688342
											734726
											685952
											646093
											674043
											661700
											677631
											680999
											656531
											total
											726417
											761165
											714289
											735607
											729191
											659691
											648479
											668171
											693614
											677102
											687524
											695164
											655855
											662565
											671896
											642173
											673985
											744412
											658057
											724531
											691210
											677637
											715047
											676627
											708597
											705814
											697186
											683585
											676677
											667497
											699262
											691770
											719839
											679411
											651303
											620904
											681965
											689729
											666307
											656912
											682898
											672847
											672677
											698840
											686633
											675952
											667528
											670234
											743181
											756790
											719341
											694890
											668454
											667144
											684737
											688342
											734726
											685952
											646093
											674043
											661700
											677631
											680999
											656531
											total
											726417
											761165
											714289
											735607
											729191
											659691
											648479
											668171
											693614
											677102
											687524
											695164
											655855
											662565
											671896
											642173
											673985
											744412
											658057
											724531
											691210
											677637
											715047
											676627
											708597
											705814
											697186
											683585
											676677
											667497
											699262
											691770
											719839
											679411
											651303
											620904
											681965
											689729
											666307
											656912
											682898
											672847
											672677
											698840
											686633
											675952
											667528
											670234
											743181
											756790
											719341
											694890
											668454
											667144
											684737
											688342
											734726
											685952
											646093
											674043
											661700
											677631
											680999
											656531
											total
											726417
											761165
											714289
											735607
											729191
											659691
											648479
											668171
											693614
											677102
											687524
											695164
											655855
											662565
											671896
											642173
											673985
											744412
											658057
											724531
											691210
											677637
											715047
											676627
											708597
											705814
											697186
											683585
											676677
											667497
											699262
											691770
											719839
											679411
											651303
											620904
											681965
											689729
											666307
											656912
											682898
											672847
											672677
											698840
											686633
											675952
											667528
											670234
											743181
											756790
											719341
											694890
											668454
											667144
											684737
											688342
											734726
											685952
											646093
											674043
											661700
											677631
											680999
											656531
											total
											726417
											761165
											714289
											735607
											729191
											659691
											648479
											668171
											693614
											677102
											687524
											695164
											655855
											662565
											671896
											642173
											673985
											744412
											658057
											724531
											691210
											677637
											715047
											676627
											708597
											705814
											697186
											683585
											676677
											667497
											699262
											691770
											719839
											679411
											651303
											620904
											681965
											689729
											666307
											656912
											682898
											672847
											672677
											698840
											686633
											675952
											667528
											670234
											743181
											756790
											719341
											694890
											668454
											667144
											684737
											688342
											734726
											685952
											646093
											674043
											661700
											677631
											680999
											656531
											total
											726417
											761165
											714289
											735607
											729191
											659691
											648479
											668171
											693614
											677102
											687524
											695164
											655855
											662565
											671896
											642173
											673985
											744412
											658057
											724531
											691210
											677637
											715047
											676627
											708597
											705814
											697186
											683585
											676677
											667497
											699262
											691770
											719839
											679411
											651303
											620904
											681965
											689729
											666307
											656912
											682898
											672847
											672677
											698840
											686633
											675952
											667528
											670234
											743181
											756790
											719341
											694890
											668454
											667144
											684737
											688342
											734726
											685952
											646093
											674043
											661700
											677631
											680999
											656531
											total
											726417
											761165
											714289
											735607
											729191
											659691
											648479
											668171
											693614
											677102
											687524
											695164
											655855
											662565
											671896
											642173
											673985
											744412
											658057
											724531
											691210
											677637
											715047
											676627
											708597
											705814
											697186
											683585
											676677
											667497
											699262
											691770
											719839
											679411
											651303
											620904
											681965
											689729
											666307
											656912
											682898
											672847
											672677
											698840
											686633
											675952
											667528
											670234
											743181
											756790
											719341
											694890
											668454
											667144
											684737
											688342
											734726
											685952
											646093
											674043
											661700
											677631
											680999
											656531
											total
											726417
											761165
											714289
											735607
											729191
											659691
											648479
											668171
											693614
											677102
											687524
											695164
											655855
											662565
											671896
											642173
											673985
											744412
											658057
											724531
											691210
											677637
											715047
											676627
											708597
											705814
											697186
											683585
											676677
											667497
											699262
											691770
											719839
											679411
											651303
											620904
											681965
											689729
											666307
											656912
											682898
											672847
											672677
											698840
											686633
											675952
											667528
											670234
											743181
											756790
											719341
											694890
											668454
											667144
											684737
											688342
											734726
											685952
											646093
											674043
											661700
											677631
											680999
											656531
											total
											726417
											761165
											714289
											735607
											729191
											659691
											648479
											668171
											693614
											677102
											687524
											695164
											655855
											662565
											671896
											642173
											673985
											744412
											658057
											724531
											691210
											677637
											715047
											676627
											708597
											705814
											697186
											683585
											676677
											667497
											699262
											691770
											719839
											679411
											651303
											620904
											681965
											689729
											666307
											656912
											682898
											672847
											672677
											698840
											686633
											675952
											667528
											670234
											743181
											756790
											719341
											694890
											668454
											667144
											684737
											688342
											734726
											685952
											646093
											674043
											661700
											677631
											680999
											656531
											total
											726417
											761165
											714289
											735607
											729191
											659691
											648479
											668171
											693614
											677102
											687524
											695164
											655855
											662565
											671896
											642173
											673985
											744412
											658057
											724531
											691210
											677637
											715047
											676627
											708597
											705814
											697186
											683585
											676677
											667497
											699262
											691770
											719839
											679411
											651303
											620904
											681965
											689729
											666307
											656912
											682898
											672847
											672677
											698840
											686633
											675952
											667528
											670234
											743181
											756790
											719341
											694890
											668454
											667144
											684737
											688342
											734726
											685952
											646093
											674043
											661700
											677631
											680999
											656531
											total
											726417
											761165
											714289
											735607
											729191
											659691
											648479
											668171
											693614
											677102
											687524
											695164
											655855
											662565
											671896
											642173
											673985
											744412
											658057
											724531
											691210
											677637
											715047
											676627
											708597
											705814
											697186
											683585
											676677
											667497
											699262
											691770
											719839
											679411
											651303
											620904
											681965
											689729
											666307
											656912
											682898
											672847
											672677
											698840
											686633
											675952
											667528
											670234
											743181
											756790
											719341
											694890
											668454
											667144
											684737
											688342
											734726
											685952
											646093
											674043
											661700
											677631
											680999
											656531
											total
											726417
											761165
											714289
											735607
											729191
											659691
											648479
											668171
											693614
											677102
											687524
											695164
											655855
											662565
											671896
											642173
											673985
											744412
											658057
											724531
											691210
											677637
											715047
											676627
											708597
											705814
											697186
											683585
											676677
											667497
											699262
											691770
											719839
											679411
											651303
											620904
											681965
											689729
											666307
											656912
											682898
											672847
											672677
											698840
											686633
											675952
											667528
											670234
											743181
											756790
											719341
											694890
											668454
											667144
											684737
											688342
											734726
											685952
											646093
											674043
											661700
											677631
											680999
											656531
											total
											726417
											761165
											714289
											735607
											729191
											659691
											648479
											668171
											693614
											677102
											687524
											695164
											655855
											662565
											671896
											642173
											673985
											744412
											658057
											724531
											691210
											677637
											715047
											676627
											708597
											705814
											697186
											683585
											676677
											667497
											699262
											691770
											719839
											679411
											651303
											620904
											681965
											689729
											666307
											656912
											682898
											672847
											672677
											698840
											686633
											675952
											667528
											670234
											743181
											756790
											719341
											694890
											668454
											667144
											684737
											688342
											734726
											685952
											646093
											674043
											661700
											677631
											680999
											656531
											total
											726417
											761165
											714289
											735607
											729191
											659691
											648479
											668171
											693614
											677102
											687524
											695164
											655855
											662565
											671896
											642173
											673985
											744412
											658057
											724531
											691210
											677637
											715047
											676627
											708597
											705814
											697186
											683585
											676677
											667497
											699262
											691770
											719839
											679411
											651303
											620904
											681965
											689729
											666307
											656912
											682898
											672847
											672677
											698840
											686633
											675952
											667528
											670234
											743181
											756790
											719341
											694890
											668454
											667144
											684737
											688342
											734726
											685952
											646093
											674043
											661700
											677631
											680999
											656531
											total
											726417
											761165
											714289
											735607
											729191
											659691
											648479
											668171
											693614
											677102
											687524
											695164
											655855
											662565
											671896
											642173
											673985
											744412
											658057
											724531
											691210
											677637
											715047
											676627
											708597
											705814
											697186
											683585
											676677
											667497
											699262
											691770
											719839
											679411
											651303
											620904
											681965
											689729
											666307
											656912
											682898
											672847
											672677
											698840
											686633
											675952
											667528
											670234
											743181
											756790
											719341
											694890
											668454
											667144
											684737
											688342
											734726
											685952
											646093
											674043
											661700
											677631
											680999
											656531
											total
											726417
											761165
											714289
											735607
											729191
											659691
											648479
											668171
											693614
											677102
											687524
											695164
											655855
											662565
											671896
											642173
											673985
											744412
											658057
											724531
											691210
											677637
											715047
											676627
											708597
											705814
											697186
											683585
											676677
											667497
											699262
											691770
											719839
											679411
											651303
											620904
											681965
											689729
											666307
											656912
											682898
											672847
											672677
											698840
											686633
											675952
											667528
											670234
											743181
											756790
											719341
											694890
											668454
											667144
											684737
											688342
											734726
											685952
											646093
											674043
											661700
											677631
											680999
											656531
											total
											726417
											761165
											714289
											735607
											729191
											659691
											648479
											668171
											693614
											677102
											687524
											695164
											655855
											662565
											671896
											642173
											673985
											744412
											658057
											724531
											691210
											677637
											715047
											676627
											708597
											705814
											697186
											683585
											676677
											667497
											699262
											691770
											719839
											679411
											651303
											620904
											681965
											689729
											666307
											656912
											682898
											672847
											672677
											698840
											686633
											675952
											667528
											670234
											743181
											756790
											719341
											694890
											668454
											667144
											684737
											688342
											734726
											685952
											646093
											674043
											661700
											677631
											680999
											656531
											total
											726417
											761165
											714289
											735607
											729191
											659691
											648479
											668171
											693614
											677102
											687524
											695164
											655855
											662565
											671896
											642173
											673985
											744412
											658057
											724531
											691210
											677637
											715047
											676627
											708597
											705814
											697186
											683585
											676677
											667497
											699262
											691770
											719839
											679411
											651303
											620904
											681965
											689729
											666307
											656912
											682898
											672847
											672677
											698840
											686633
											675952
											667528
											670234
											743181
											756790
											719341
											694890
											668454
											667144
											684737
											688342
											734726
											685952
											646093
											674043
											661700
											677631
											680999
											656531
											total
											726417
											761165
											714289
											735607
											729191
											659691
											648479
											668171
											693614
											677102
											687524
											695164
											655855
											662565
											671896
											642173
											673985
											744412
											658057
											724531
											691210
											677637
											715047
											676627
											708597
											705814
											697186
											683585
											676677
											667497
											699262
											691770
											719839
											679411
											651303
											620904
											681965
											689729
											666307
											656912
											682898
											672847
											672677
											698840
											686633
											675952
											667528
											670234
											743181
											756790
											719341
											694890
											668454
											667144
											684737
											688342
											734726
											685952
											646093
											674043
											661700
											677631
											680999
											656531
											total
											726417
											761165
											714289
											735607
											729191
											659691
											648479
											668171
											693614
											677102
											687524
											695164
											655855
											662565
											671896
											642173
											673985
											744412
											658057
											724531
											691210
											677637
											715047
											676627
											708597
											705814
											697186
											683585
											676677
											667497
											699262
											691770
											719839
											679411
											651303
											620904
											681965
											689729
											666307
											656912
											682898
											672847
											672677
											698840
											686633
											675952
											667528
											670234
											743181
											756790
											719341
											694890
											668454
											667144
											684737
											688342
											734726
											685952
											646093
											674043
											661700
											677631
											680999
											656531
											total
											726417
											761165
											714289
											735607
											729191
											659691
											648479
											668171
											693614
											677102
											687524
											695164
											655855
											662565
											671896
											642173
											673985
											744412
											658057
											724531
											691210
											677637
											715047
											676627
											708597
											705814
											697186
											683585
											676677
											667497
											699262
											691770
											719839
											679411
											651303
											620904
											681965
											689729
											666307
											656912
											682898
											672847
											672677
											698840
											686633
											675952
											667528
											670234
											743181
											756790
											719341
											694890
											668454
											667144
											684737
											688342
											734726
											685952
											646093
											674043
											661700
											677631
											680999
											656531
											total
											726417
											761165
											714289
											735607
											729191
											659691
											648479
											668171
											693614
											677102
											687524
											695164
											655855
											662565
											671896
											642173
											673985
											744412
											658057
											724531
											691210
											677637
											715047
											676627
											708597
											705814
											697186
											683585
											676677
											667497
											699262
											691770
											719839
											679411
											651303
											620904
											681965
											689729
											666307
											656912
											682898
											672847
											672677
											698840
											686633
											675952
											667528
											670234
											743181
											756790
											719341
											694890
											668454
											667144
											684737
											688342
											734726
											685952
											646093
											674043
											661700
											677631
											680999
											656531
											total
											726417
											761165
											714289
											735607
											729191
											659691
											648479
											668171
											693614
											677102
											687524
											695164
											655855
											662565
											671896
											642173
											673985
											744412
											658057
											724531
											691210
											677637
											715047
											676627
											708597
											705814
											697186
											683585
											676677
											667497
											699262
											691770
											719839
											679411
											651303
											620904
											681965
											689729
											666307
											656912
											682898
											672847
											672677
											698840
											686633
											675952
											667528
											670234
											743181
											756790
											719341
											694890
											668454
											667144
											684737
											688342
											734726
											685952
											646093
											674043
											661700
											677631
											680999
											656531
											total
											726417
											761165
											714289
											735607
											729191
											659691
											648479
											668171
											693614
											677102
											687524
											695164
											655855
											662565
											671896
											642173
											673985
											744412
											658057
											724531
											691210
											677637
											715047
											676627
											708597
											705814
											697186
											683585
											676677
											667497
											699262
											691770
											719839
											679411
											651303
											620904
											681965
											689729
											666307
											656912
											682898
											672847
											672677
											698840
											686633
											675952
											667528
											670234
											743181
											756790
											719341
											694890
											668454
											667144
											684737
											688342
											734726
											685952
											646093
											674043
											661700
											677631
											680999
											656531
											total
											726417
											761165
											714289
											735607
											729191
											659691
											648479
											668171
											693614
											677102
											687524
											695164
											655855
											662565
											671896
											642173
											673985
											744412
											658057
											724531
											691210
											677637
											715047
											676627
											708597
											705814
											697186
											683585
											676677
											667497
											699262
											691770
											719839
											679411
											651303
											620904
											681965
											689729
											666307
											656912
											682898
											672847
											672677
											698840
											686633
											675952
											667528
											670234
											743181
											756790
											719341
											694890
											668454
											667144
											684737
											688342
											734726
											685952
											646093
											674043
											661700
											677631
											680999
											656531
											total
											726417
											761165
											714289
											735607
											729191
											659691
											648479
											668171
											693614
											677102
											687524
											695164
											655855
											662565
											671896
											642173
											673985
											744412
											658057
											724531
											691210
											677637
											715047
											676627
											708597
											705814
											697186
											683585
											676677
											667497
											699262
											691770
											719839
											679411
											651303
											620904
											681965
											689729
											666307
											656912
											682898
											672847
											672677
											698840
											686633
											675952
											667528
											670234
											743181
											756790
											719341
											694890
											668454
											667144
											684737
											688342
											734726
											685952
											646093
											674043
											661700
											677631
											680999
											656531
											total
											726417
											761165
											714289
											735607
											729191
											659691
											648479
											668171
											693614
											677102
											687524
											695164
											655855
											662565
											671896
											642173
											673985
											744412
											658057
											724531
											691210
											677637
											715047
											676627
											708597
											705814
											697186
											683585
											676677
											667497
											699262
											691770
											719839
											679411
											651303
											620904
											681965
											689729
											666307
											656912
											682898
											672847
											672677
											698840
											686633
											675952
											667528
											670234
											743181
											756790
											719341
											694890
											668454
											667144
											684737
											688342
											734726
											685952
											646093
											674043
											661700
											677631
											680999
											656531
											total
											726417
											761165
											714289
											735607
											729191
											659691
											648479
											668171
											693614
											677102
											687524
											695164
											655855
											662565
											671896
											642173
											673985
											744412
											658057
											724531
											691210
											677637
											715047
											676627
											708597
											705814
											697186
											683585
											676677
											667497
											699262
											691770
											719839
											679411
											651303
											620904
											681965
											689729
											666307
											656912
											682898
											672847
											672677
											698840
											686633
											675952
											667528
											670234
											743181
											756790
											719341
											694890
											668454
											667144
											684737
											688342
											734726
											685952
											646093
											674043
											661700
											677631
											680999
											656531
											total
											726417
											761165
											714289
											735607
											729191
											659691
											648479
											668171
											693614
											677102
											687524
											695164
											655855
											662565
											671896
											642173
											673985
											744412
											658057
											724531
											691210
											677637
											715047
											676627
											708597
											705814
											697186
											683585
											676677
											667497
											699262
											691770
											719839
											679411
											651303
											620904
											681965
											689729
											666307
											656912
											682898
											672847
											672677
											698840
											686633
											675952
											667528
											670234
											743181
											756790
											719341
											694890
											668454
											667144
											684737
											688342
											734726
											685952
											646093
											674043
											661700
											677631
											680999
											656531
											total
											726417
											761165
											714289
											735607
											729191
											659691
											648479
											668171
											693614
											677102
											687524
											695164
											655855
											662565
											671896
											642173
											673985
											744412
											658057
											724531
											691210
											677637
											715047
											676627
											708597
											705814
											697186
											683585
											676677
											667497
											699262
											691770
											719839
											679411
											651303
											620904
											681965
											689729
											666307
											656912
											682898
											672847
											672677
											698840
											686633
											675952
											667528
											670234
											743181
[truncated: 2,160 more rows]
