# Supplementary material for: Plant litter chemistry and associated changes in microbial decomposition under drought
Source: mBio. 2026 Apr 29;17(6):e00438-26. doi: 10.1128/mbio.00438-26 (PMC13251422; doi:10.1128/mbio.00438-26)
Supplement: File S6 — CAZy read counts for all gen. [file mbio.00438-26-s0006.xlsx]

## Sheet: Sheet1
sample	CAZymes	Substrate	T022X	T08X	T018X	T04X	T58X	T54X	T522X	T518X	T34X	T322X	T38X	T318X	T622X	T618X	T68X	T64X	T07R	T020R	T05R	T014R	T520R	T514R	T57R	T55R	T35R	T37R	T320R	T314R	T620R	T614R	T67R	T65R	T027X	T046X	T048X	T032X	T546X	T548X	T527X	T532X	T348X	T332X	T327X	T346X	T627X	T648X	T646X
AA1	Laccase; p-diphenol oxygen oxidoreductase; Ferroxidase; Laccase-like multicopper oxidase	Lignin	0	0	0	0	0	0	0	0	0	0	0	0	0	0	0	221.23	0	0	0	0	0	0	0	0	0	0	0	0	0	0	0	0	0	0	0	0	0	0	0	0	0	0	0	0	0	0	0
AA1_1	Laccase; p-diphenol oxygen oxidoreductase; Ferroxidase; Laccase-like multicopper oxidase	Lignin	0	0	0	0	0	0	0	0	0	0	0	0	0	0	0	0	0	0	0	0	0	0	0	0	0	0	0	0	0	0	0	0	0	0	0	0	0	0	0	0	0	0	0	0	0	0	0
AA1_2	Laccase; p-diphenol oxygen oxidoreductase; Ferroxidase; Laccase-like multicopper oxidase	Lignin	2362.61	2371.64	1619.19	1775.07	1468.5	273.856	37.6843	330.802	634.692	172.149	575.852	630.76	132.996	78.5813	107.549	33.6608	908.598	2962.28	745.295	1980.43	461.978	252.78	821.639	832.048	819.203	728.656	802.926	262.433	431.372	732.858	353.818	586.159	1441.83	2201.62	428.247	383.528	1884.76	1434.13	1000.65	484.25	1386.05	611.508	684.29	855.672	355.558	180.339	944.756
AA1_3	Laccase; p-diphenol oxygen oxidoreductase; Ferroxidase; Laccase-like multicopper oxidase	Lignin	7186.49	8485.02	5044.28	6702.64	4232.56	519.561	150.866	693.666	2285.72	670.682	1784.75	1833.33	47.1824	227.237	635.395	90.3955	3487.39	8838.15	1838.86	6001.49	567.656	1455.47	1350.24	1484.23	2024.12	2773.33	2306.56	710.522	1255.9	1396.19	841.032	1571.86	4166.76	5542.02	1565.44	0	4838.67	4682.77	2430.65	876.787	4324.82	1811.62	709.816	4346.51	1125.34	405.697	906.468
AA2	Lignin peroxidase; Manganese peroxidase; Versatile peroxidase; Peroxidase	Lignin	7776.63	9074.81	6516.38	7410.19	6769.19	3616.2	2671.18	2813.81	4633.89	2960.15	4463.28	3834.68	3580.28	3361.51	5951.83	2357	5479.27	8140.23	3521.72	6944.36	5194.79	4007.32	7277.75	4308.62	4288.37	5482.1	4955.58	3070.03	3554.23	4097.38	6422.96	5665.47	16472.8	10766.4	5815.65	796.587	7434.76	4196.51	7207.71	5881.17	4984.31	4114.06	6627.53	3727.74	5843.15	1111.89	7518.79
AA3	Cellobiose dehydrogenase	Cellulose	2172.27	1378.46	1506.98	2822.12	5423.44	6803.88	7668.13	7872.38	5419.57	7185.3	5800.13	5896.45	7578.98	7624.71	7496.98	8645.01	4289.5	2176.31	8056.93	4677.56	6759.82	5746.61	4497.62	5073.62	3413.64	5515.13	4915.07	4919.57	5791.92	4763.56	4645.66	4882.64	4086.93	4120.51	9592.24	3022.9	4951.51	6242.54	6407.16	5890.88	4961.22	8786.52	7548.14	6826.26	4278.26	3978.22	5580.02
AA3_1	Cellobiose dehydrogenase	Cellulose	1866.79	2401.75	2063.6	1910.8	1138.41	322.191	151.613	255.345	709.559	238.429	367.556	789.732	21.2371	290.178	74.4271	182.972	1279.89	1672.56	838.401	1570.42	413.056	530.367	1119.38	363.549	295.108	908.988	872.873	384.729	596.207	445.349	306.218	315.538	350.931	2013.26	450.087	0	592.881	757.022	339.612	133.732	480.244	193.85	773.513	517.898	298.109	0	516.636
AA3_2	Cellobiose dehydrogenase	Cellulose	20805	24889.1	18457.3	22781	13991.8	5828.58	5888.57	6383.77	8514.44	4220.11	8178.7	9572.64	5552.58	4361.32	3984.16	4741.32	12247	27231	9498.14	17892.7	6494.75	7914.28	9378.9	8349.32	11104.1	10023	9453.6	5844.6	8521.13	8737.45	4807.16	9808.13	10267.4	13260.4	7640.18	7573.25	12886.7	14753.7	10125.9	8809.94	12251.5	8223.29	11885.4	9705.87	8804.54	6396.94	8413.05
AA3_3	Cellobiose dehydrogenase	Cellulose	2153.56	1881.76	1134.51	1890.49	986.037	222.242	0	431.21	660.942	138.74	702.637	473.075	0	125.746	106.253	0	861.755	2324.48	768.386	1534.72	361.403	430.697	758.105	370.687	750.046	782.448	647.486	241.921	388.93	349.941	491.11	489.051	222.343	313.207	92.3274	0	445.715	363.438	98.691	0	377.784	0	70.0022	0	173.881	0	0
AA3_4	Cellobiose dehydrogenase	Cellulose	0	0	0	0	0	75.7725	348.983	52.9965	106.882	62.7743	0	0	0	0	0	430.499	72.0852	0	101.11	295.209	108.786	176.309	285.655	289.273	94.2991	30.339	228.264	47.3415	133.546	0	286.338	0	0	0	0	0	0	138.768	99.7724	303.289	0	0	154.025	0	0	0	0
AA4	Vanillyl alcohol oxidase	Lignin	3347.6	3683.96	2248.36	2899.65	2182.88	3681.48	4291.26	2297.86	2395.89	2973.5	2141.61	3059.05	4868.9	3592.18	3307.46	4278.66	2416.88	2576.68	1818.52	1687.06	3614.14	3402.73	2688.41	3572.52	2789.61	2858.8	2431.81	3278.02	3894.12	5177.2	2438.62	4448.98	2333.09	5740.17	4790.06	10489.9	4204.57	3957.85	2837.37	4906.58	4126.68	3714.6	3354.67	5058.63	5776.01	5936.79	6247.44
AA5	Alcohol oxidase; Glyoxal oxidase; Galactose Oxidase	Lignin	699.075	160.611	435.79	50.0296	188.339	157.006	230.787	208.065	124.06	196.595	112.756	130.172	207.455	261.498	144.137	910.343	0	552.727	0	430.192	0	332.656	0	73.1075	0	88.2208	142.273	138.817	238.973	207.451	439.482	183.894	320.575	169.887	266.941	0	414.086	444.075	120.984	0	0	89.2716	274.439	229.652	175.233	0	0
AA5_1	Alcohol oxidase; Glyoxal oxidase; Galactose Oxidase	Lignin	1071.13	1279.13	378.44	910.199	505.092	182.619	9.23732	219.403	347.471	86.7329	245.508	339.055	0	69.238	0	74.5507	412.106	236.332	274.094	759.545	0	221.306	376.258	459.304	668.518	350.109	317.252	113.159	231.829	125.405	120.762	165.166	208.011	1050.75	324.023	0	805.586	522.952	206.74	152.181	387.725	95.8289	574.804	266.978	82.4476	522.812	249.78
AA5_2	Alcohol oxidase; Glyoxal oxidase; Galactose Oxidase	Lignin	2543.67	3591.71	2121.38	2533.84	2160.66	264.061	183.861	628.636	1120.44	321.337	707.607	1262.35	0	110.208	284.817	87.2841	2032.73	2755.25	1178.5	2718.09	675.173	553.922	1574.23	586.015	1667.93	1472.95	1412.53	288.957	680.103	588.82	644.484	733.336	598.986	378.063	600.917	0	287.832	576.085	207.608	17.593	230.059	0	459.84	299.126	86.7466	0	0
AA6	1,4-benzoquinone reductase	Lignin	1668.36	2104.86	2001.17	1969.34	3690.47	6288.25	5752.23	5064.07	5545.07	4527.68	4392.22	4020.81	4816.89	4907.2	5179.39	4249.06	2512.03	2457.49	3380.25	3321.39	4991.65	4507.46	4378.38	4675.04	4942.98	4611.34	4512.9	3769.39	5260.31	5210.69	3832.04	5344.18	2173.58	2144.42	5406.07	1030.34	6400.8	5205.34	6731.03	5744.68	5224.21	7407	9337.27	7504.51	4605.4	9161.84	6064.48
AA7	Glucooligosaccharide oxidase	Cellulose	19481	19371.7	16820	18742	16248.5	9021.57	9132.56	12297.7	9242.8	7134.02	8181.28	9051.21	8138.04	7533.7	9550.14	10456.1	10172	25231.9	8259.6	16120.8	8568.08	7563.69	9408.11	9275.5	10840.8	10677.9	8616.84	5727.97	7871.34	7593.63	6994.42	10926.6	10177.7	19584.7	11849.7	34248.2	12659.7	17910.6	15258.7	15187.3	9805.96	8573.24	10155.5	10862.8	11051.2	13477.9	15423.3
AA8	Iron reductase	Lignin	2432.41	2818.26	1945.56	2049.04	1034.18	252.428	49.4675	322.862	674.428	183.786	515.09	717.497	106.005	207.583	207.482	114.749	1020.78	2418.63	674.688	1901.31	325.673	506.818	765.786	336.936	722.289	781.88	820.004	233.466	346.956	312.8	383.012	449.106	1272.91	917.471	526.208	0	956.487	811.065	493.838	22.532	651.523	221.711	0	297.99	434.87	343.952	228.353
AA9	LPMO	Cellulose	19304	28772.8	19512.5	24566.9	16286.1	3529.61	594.955	3257.18	7956.4	2372.73	5933.07	7512.94	216.429	1291.99	1333.72	748.02	10655	22780.3	6960.31	17778.8	3489.89	5661.87	9407.68	4647.61	8242.08	9727.12	8031.45	3332.08	4659.78	3858.48	4577.76	6409.96	6602.24	6453.7	1904.67	632.46	6672.58	6688.56	3386.34	921.403	5212.67	946.553	4800.47	3891.58	3475.15	2477.26	2826.67
AA10	LPMO	Cellulose	581.318	393.272	512.684	523.342	83.7388	44.9393	152.489	138.088	108.849	86.0106	66.7976	104.197	210.812	0	0	167.53	274.27	297.895	680.036	244.388	0	26.7613	0	83.2646	81.6318	154.459	73.7405	828.491	0	545.103	1012.08	0	2081.25	395.963	1069.94	2784.92	317.174	915.457	112.925	504.189	0	0	1051.1	0	304.498	1177.54	585.712
AA11	LPMO	Chitin	3947.67	6259.98	4246.14	4798.26	3176.95	489.087	88.708	699.022	2106.69	444.875	1453.72	1379.83	65.217	310.348	225.11	190.956	2757.63	5668.8	1765.41	4247.89	1188.03	1030.3	1441.73	796.624	1702.82	2291.56	1792.89	815.653	1247.73	999.485	884.477	1014.36	1361.82	2206.64	673.269	0	1990.22	1373.16	1347.16	520.943	1890.25	395.33	651.565	648.34	1684	892.132	424.996
AA12	Pyrroloquinoline quinone-dependent oxidoreductase	Lignin	1943.64	3781.11	1719.73	2016.11	3426.41	2204.1	1957.46	2500.98	2349.03	2840.67	2219.11	2782.24	3194.97	2651.07	2430.01	3496.56	3201.54	2740.02	2596.59	2858.03	2103.59	2526.39	2820.23	2430.69	3161.45	3449.92	2576.14	3076.58	2328.99	2093.93	1931.07	2115.77	1457.11	3419.85	1456.56	0	2917.7	1515.19	2215.91	2576.14	1703.52	2533.73	4351.66	2359.67	1257.78	1427.2	1875.42
AA13	LPMO	Starch	0	46.0535	76.9361	415.365	88.3186	0	0	0	0	0	0	0	97.8256	0	0	0	104.184	1202.71	423.038	0	0	18.3156	0	5.12321	0	510.63	223.931	0	0	0	0	0	208.736	0	81.3008	0	129.499	310.954	273.523	27.307	148.613	91.1614	0	458.019	0	186.657	0
AA14	LPMO	Hemicellulose	229.26	289.468	230.59	520.06	119.144	29.8613	0	0	86.2674	0	79.8974	85.1717	0	38.4354	0	0	0	0	0	0	0	17.7108	0	11.1505	0	58.92	68.8136	54.2528	0	0	0	0	210.098	269.405	0	0	422.039	335.277	218.872	164.894	282.022	48.4873	281.541	0	120.173	0	315.357
AA15	LPMO	Cellulose	0	0	0	212.98	0	0	0	0	0	0	0	0	0	0	0	0	0	0	0	0	0	0	0	0	0	0	0	0	0	0	0	0	0	0	0	0	0	0	0	0	0	0	0	0	0	0	0
AA16	Lytic cellulose monooxygenase	Cellulose	991.01	2638.74	1534.4	2388.51	1525.58	287.276	56.6016	349.905	772.239	289.493	847.02	605.395	0	201.269	182.509	0	696.477	1667.62	409.239	1531.45	430.255	503.241	847.611	478.725	1063.04	904.198	905.157	243.775	289.437	32.5816	176.412	518.272	725.982	1069.79	308.426	0	710.894	582.163	270.923	276.949	771.979	148.488	146.532	741.843	141.179	0	0
CBM1	Cellulose binding domain	Cellulose	1655.22	0	1583.07	1741.42	150.349	0	0	0	0	0	0	0	0	112.981	0	0	0	0	805.639	2577.78	0	558.787	0	0	0	1138.78	0	0	0	311.634	0	0	0	0	0	0	0	177.807	0	0	0	0	0	0	0	1320.5	0
CBM2	Cellulose binding domain	Cellulose	367.482	117.428	90.2793	766.176	46.7516	235.785	1540.58	448.179	194.031	211.52	236	167.291	1177.29	59.0613	273.084	1544.57	0	82.466	50.5382	0	107.391	198.84	0	630.14	64.3073	45.1266	121.509	3517.7	268.41	1403.17	5843.91	0	11350.9	631.032	6731.97	13761.8	411.318	3960.66	318.84	3737.47	126.113	479.191	299.734	1195.64	4819.81	7263.94	4299.47
CBM3	Cellulose binding domain	Cellulose	0	0	0	0	0	51.6424	296.25	0	0	0	0	0	669.309	664.604	454.949	239.802	0	0	28.0653	0	106.203	149.75	196.218	92.0265	0	0	0	56.2467	50.3369	131.287	0	0	0	0	0	0	0	0	172.795	69.3002	0	0	0	0	0	0	0
CBM4	Cellulose binding domain	Cellulose	0	0	0	0	0	269.26	37.2561	226.476	10.5107	0	0	0	516.503	367.847	408.02	834.567	0	0	313.741	0	0	0	0	0	0	115.126	38.26	142.664	139.809	226.704	1350.85	474.401	0	0	725.792	0	0	217.854	0	0	0	0	0	0	0	0	428.54
CBM5	Chitin binding	Chitin	0	0	0	0	373.447	509.031	802.008	612.542	189.278	287.209	156.519	367.074	718.069	103.262	59.9214	186.282	0	0	0	0	206.41	49.9616	0	79.4924	0	0	0	0	376.715	0	0	460.066	2457.07	0	1491.96	5681.42	0	487.536	1108.44	916.052	335.793	269.808	2798.13	0	0	0	860.551
CBM6	Cellulose binding domain	Cellulose	362.877	329.551	687.774	499.111	544.503	1537.66	1691.48	870.045	3008.72	4259.78	2191	1486.42	5381.96	3883.2	1702.11	3856	312.163	408.084	530.26	663.898	1615.46	3406.23	1787.36	4330.82	1158.03	1555.45	1967.15	5585.16	2722.82	4895.43	1936.68	1737.39	7260.64	1116.55	2976.03	3690.41	135.961	1044.44	634.42	2869.58	1191.38	735.53	1629.95	1369.7	2143.21	2656.21	1748.74
CBM8	Cellulose binding domain	Cellulose	0	0	0	0	0	230.603	0	0	25.7258	37.8737	77.0557	0	0	0	0	212.049	48.9898	0	0	0	127.022	219.851	375.762	110.066	200.035	228.529	78.6402	83.4182	0	87.1603	89.0335	0	0	0	0	0	0	0	0	0	0	0	0	0	0	0	0
CBM9	Cellulose binding domain	Cellulose	0	0	0	66.6011	494.693	728.468	939.63	959.316	1433.03	1564.15	813.407	1003.25	3250.85	2079.32	1436.65	3254.58	129.546	0	1200.21	442.927	1834.42	1963.04	1347.81	1710.19	767.76	2004.87	1148.56	785.953	1472.51	2077.23	1307.58	1786.36	0	1843.99	488.161	2229.74	700.816	296.778	834.492	1324.27	1931.54	1212.35	508.558	743.108	1053.46	1027.18	1818.81
CBM10	Cellulose binding domain	Cellulose	0	0	0	0	0	0	0	0	0	0	0	0	0	0	0	0	0	0	0	0	0	0	0	0	0	0	0	265.793	0	0	0	0	0	0	0	0	0	0	0	0	0	0	0	0	0	0	0
CBM11	Cellulose binding domain	Cellulose	3817.26	5041.69	4384.53	4888.64	1947.86	588.742	645.109	602	1469.14	1880.76	1787.01	2122.36	466.763	273.13	0	471.251	4087.91	2017.73	4471.24	3931.78	427.384	990.952	1935.6	435.773	1892.55	1906.43	1384.31	973.065	902.101	256.178	342.587	920.894	0	0	0	0	0	0	122.83	570.019	0	0	0	0	0	0	0
CBM12	Chitin binding	Chitin	0	0	0	0	0	0	0	0	0	0	0	0	266.738	0	0	0	0	0	0	0	0	0	0	0	0	0	0	0	0	0	0	0	2174.51	0	1421.95	838.009	0	100.758	0	0	0	0	0	0	1012.46	0	0
CBM13	Xylan Binding Modules	Hemicellulose	1591.53	1191.82	1899.33	2045.47	3170.08	3019.79	3146.83	2264.36	3358.25	6490.94	3946.42	3588.41	5744.42	3330.78	3153.16	4574.96	486.557	584.143	580.046	1825.76	2657.16	3254.47	4254.28	2862.29	2125.82	3242.02	3126.24	2844.52	4319.21	5690.21	9145.34	1743.84	23770.5	3805.17	11270.9	25009	384.444	4301.64	1957.41	7160.85	1250.53	745.37	1928.08	1866.02	9362.18	5997.85	8283.37
CBM15	Xylan Binding Modules	Hemicellulose	0	0	0	0	0	0	0	0	0	0	0	0	0	0	0	0	0	0	0	0	0	0	0	0	0	0	0	156.53	0	0	0	0	0	0	0	0	0	0	0	0	0	0	0	0	0	0	0
CBM16	Cellulose binding domain	Cellulose	0	0	0	0	0	0	0	0	0	0	0	0	82.8378	0	0	0	0	0	80.5639	0	30.3797	42.0521	90.7598	14.6247	0	81.4413	26.4071	0	45.1475	0	0	89.4172	675.314	0	578.029	2043.92	0	0	0	0	0	0	0	0	308.676	0	309.589
CBM17	Cellulose binding domain	Cellulose	0	0	0	0	0	0	0	0	0	0	0	0	0	62.957	0	0	0	0	0	0	0	0	0	0	0	0	0	0	0	0	0	25.632	0	0	0	0	0	0	0	0	0	0	0	0	0	0	0
CBM20	Starch Binding Modules	Starch	2808.61	2913.2	2328.02	3232.14	1978.33	790.954	402.743	304.495	2247.82	942.019	2029.89	1115.53	1516.97	584.525	571.069	808.782	685.512	2710.67	431.079	3028.82	1583.68	2226.81	4114	1148.68	1407.99	2096.76	2496.83	393.469	1475.36	1617.33	45.3682	1122.52	3780.34	2063.87	2181.34	1783	1673.89	1988.63	1034.99	1344.68	1928.28	275.847	1155.01	1933.28	758.936	101.302	744.255
CBM21	Starch Binding Modules	Starch	1675.49	2496.64	1668.55	2238.83	513.241	294.732	0	226.566	641.214	172.788	407.988	407.433	41.0366	164.757	0	123.613	954.755	2238.16	594.38	1267.27	252.011	439.15	823.912	922.045	1503.46	802.838	679.854	262.846	414.949	326.017	50.3174	494.684	0	1506.33	675.26	0	731.929	1068.1	777.914	248.568	1145.59	171.92	675.397	766.649	198.19	516.465	446.352
CBM22	Xylan Binding Modules	Hemicellulose	148.489	69.9713	128.431	245.493	273.622	521.235	129.54	0	372.436	198.413	132.421	110.72	174.61	550.986	156.31	68.5921	188.269	135.771	41.7557	645.037	172.033	221.757	150.724	506.987	351.386	289.383	527.724	265.668	277.777	45.8681	0	0	418.981	0	0	0	0	65.9408	0	0	0	0	0	0	0	0	0
CBM23	Mannan Binding Modules	Hemicellulose	338.987	174.086	351.342	0	231.043	101.612	0	0	201.414	281.853	313.441	35.9819	0	0	0	83.9326	432.01	0	164.83	277.858	0	194.181	325.659	123.741	359.933	234.606	296.495	285.245	118.072	0	0	0	0	0	0	0	0	0	0	0	0	0	0	0	0	0	0
CBM24	Glucan binding	Cellulose	363.862	388.642	263.639	492.188	270.887	45.1116	0	37.5011	289.046	0	217.508	107.015	0	0	0	0	141.831	325.599	0	354.166	66.1937	106.815	136.531	42.4873	190.427	184.724	129.098	0	37.7527	56.3593	0	44.7086	621.076	2715.29	406.133	0	1468.63	1928.09	746.649	0	259.752	98.691	2350.18	0	730.77	0	0
CBM26	Starch Binding Modules	Starch	0	0	0	0	0	0	0	0	0	0	0	0	0	148.551	0	318.639	0	0	0	0	0	0	0	0	0	0	0	173.048	0	0	0	0	0	0	0	0	0	0	0	0	0	0	0	0	49.3881	0	0
CBM30	Cellulose binding domain	Cellulose	0	0	0	0	0	0	0	0	71.3389	0	0	0	0	0	0	0	0	0	0	0	0	0	0	0	0	0	0	0	0	0	0	0	0	0	0	0	0	0	0	0	0	94.9113	0	0	0	0	0
CBM32	Galactan binding Modules	Pectin	18362.8	11853.5	15441.4	12602.2	12307.5	12108.9	10915.9	23110.5	11860	20304.9	14723.6	12637.6	12487.8	11572.8	10858.8	7795.67	14761.7	5903.03	11158.3	5514.2	8195.73	7049.9	10355.7	8068.32	8029.47	11710.8	8352.39	14250.8	6664.04	4437.1	7135.17	5412.78	21281.7	4087.27	17634.8	15691.5	4352.02	9607.91	13679.4	9396.15	5547.58	12830.2	13333.6	10739.3	11613.7	6727.24	11598.6
CBM34	Starch Binding Modules	Starch	0	0	0	0	0	0	0	0	0	0	31.9919	0	0	0	0	0	78.1123	39.95	174.629	0	0	0	0	0	0	0	50.2502	0	0	0	0	0	0	0	0	0	0	0	0	0	0	0	0	0	0	0	0
CBM35	Xylan Binding Modules	Hemicellulose	8851.98	6396.35	10763.7	6502.36	5410.28	3856.39	4777.66	7069.94	4923.53	6012.86	6483.93	4977.5	5429.17	4746.79	3327.91	4265.07	8116.78	4625.48	5478.79	8601.16	4271.79	3796.91	3723.13	3304.82	3950.01	5563.03	4069.73	4142.19	4291.36	3009.28	4220.48	2541.39	13403.9	2965.82	8765.28	0	1017.03	1781.41	1548.15	3324.13	1706.21	318.02	408.399	3130.71	3619.4	4444.26	5082.58
CBM36	Xylan Binding Modules	Hemicellulose	0	0	0	0	0	0	0	0	0	0	0	0	0	0	0	0	0	0	18.0684	0	0	0	0	0	0	0	0	0	0	0	0	0	0	0	0	0	0	0	0	0	0	0	0	0	0	0	0
CBM38	Inulin Binding Module	Inulin	1840.03	1185.29	1891.02	1397.82	1077.16	819.406	565.15	1490.75	739.079	1272.09	899.689	688.019	485.316	520.521	242.399	432.168	898.978	478.294	498.875	286.794	405.396	260.787	203.808	292.302	138.183	218.325	278.742	155.97	709.311	330.71	368.051	216.464	0	0	0	0	0	83.732	0	105.622	31.8945	0	0	0	29.0102	80.4032	0
CBM41	Pectin Binding Modules	Pectin	0	0	0	0	946.423	490.371	1131.65	1396.52	0	448.008	427.16	260.909	578.042	535.468	365.539	246.219	0	0	0	0	363.282	91.491	0	62.3864	164.672	103.085	108.485	72.1803	249.454	244.362	2375.39	392.962	3791.13	438.316	2507.38	5370.85	2141.94	1448.93	743.052	1099.24	188.238	683.515	303.128	671.742	1153.58	0	1549.54
CBM42	Xylan Binding Modules	Hemicellulose	1072.75	915.38	562.66	477.872	315.223	252.879	86.8996	0	291.876	53.9968	164.788	97.3183	1234.53	268.514	506.271	2786.86	81.5318	563.564	0	1043.7	329.347	278.214	64.3151	114.261	346.588	630.645	301.207	124.437	281.168	1512.1	2136.91	918.169	2771.72	479.841	1432.38	2984.01	374.113	661.11	234.395	808.749	182.276	0	517.325	430.901	1386.02	1383.59	969.001
CBM44	Cellulose binding domain	Cellulose	10574	9734.83	9019.3	11080.3	1677.65	616.543	108.949	494.753	3783.94	3652.38	2982.09	7807.64	1748.07	1779.17	397.838	2448.7	3884.43	3009.72	6795.32	5770.01	884.638	2135.2	1153.54	2700.86	1914.74	3614.16	1727.5	1325.67	1162.43	530.762	2309.14	555.483	0	12318.2	13410.2	0	1062.99	6996.04	4643.59	9990.91	4656.44	4542.03	2656.35	17997.5	2261.41	0	4809.15
CBM46	Cellulose binding domain	Cellulose	1264.74	1438.23	1284.41	290.554	960.356	156.373	0	190.981	306.704	203.896	313.799	284.285	0	97.7442	0	0	603.709	976.825	252.056	975.685	253.995	260.106	0	0	562.076	82.1005	459.171	275.938	245.152	0	0	395.893	0	0	0	0	0	0	64.1075	0	113.518	85.1304	0	298.054	0	0	0
CBM48	Glycogen binding	Starch	10652.9	5701.32	11694.5	8980.01	7608.24	14584.5	16575.9	13502.7	12126.7	12609.7	12835.8	12835.7	16959.5	13248.6	17590.6	15934.8	15878.2	7253.46	14621.6	14277.4	14571.1	14651.6	10105.6	14797.8	13577.6	10180.2	12541.9	18821.8	13011.8	12953.6	18815.8	12574.5	11322.8	13196	14582.9	5887.17	15357.5	18873.3	18448.8	21104	13161.7	16848.1	10707	16333.7	27219.6	23467.8	16222.4
CBM60	Xylan Binding Modules	Hemicellulose	0	0	0	0	0	0	0	0	116.716	0	0	0	0	0	0	0	0	0	0	0	0	0	0	0	0	0	0	311.647	0	69.8546	0	0	0	0	0	0	0	0	0	0	0	0	0	0	0	0	0
CBM61	Galactan binding Modules	Pectin	441.343	421.75	552.593	446.66	671.188	652.315	350.476	515.297	1556.53	1727.05	2347.62	2963.15	373.223	314.06	1253.94	170.322	1958.7	609.841	999.508	569.889	1250.24	1868.83	2605.53	598.162	985.597	2444.6	2005.77	986.938	1133.92	1375.87	0	298.98	0	792.375	0	0	0	52.2963	0	38.6263	2323.11	1152.92	1260.69	311.364	99.0662	274.567	0
CBM62	Cellulose binding domain	Cellulose	0	0	0	0	0	0	184.429	0	0	0	0	0	208.664	155.807	0	412.628	0	0	0	0	0	0	0	0	0	0	0	170.724	0	0	0	0	0	1338.32	0	0	0	0	0	0	0	0	0	0	0	0	0
CBM63	Cellulose binding domain	Cellulose	1246.2	1429.91	2012.69	1671.12	1315.66	259.277	195.294	200.467	685.586	297.907	527.453	406.22	490.927	194.461	0	248.747	393.907	2102.58	843.43	1779.72	0	522.728	0	253.336	894.593	794.059	608.398	336.103	475.655	515.749	472.173	266.58	439.295	1133.19	944.677	1659.42	512.551	1014.91	224.122	555.302	865.101	0	506.698	354.955	0	1848.41	430.884
CBM67	L-Rhamnose Binding Modules	Pectin	2540.04	2795.21	2510.72	2367.89	2307.71	3926.64	4288.48	2721.76	3346.76	3974.07	3599.59	3136.71	4259.94	3576.12	5621.51	4666.77	4853.32	3632.74	4200.44	5340.69	5060.57	4171.55	4731.29	5308.22	3318.83	3749.07	4102.53	4025.69	4946.07	3763.96	4075.6	4776.85	5186.54	1922.48	6387.28	7275.46	3712.05	4807.9	3601.47	4695.17	4318.08	3538.04	3663.18	1712.02	6195.64	3929.32	6064.85
CBM69	Starch Binding Modules	Starch	0	0	0	0	0	0	0	0	0	0	0	0	0	0	0	0	0	0	0	0	0	0	0	0	0	0	0	302.915	0	0	0	0	0	0	0	0	0	0	0	0	0	0	0	0	0	0	0
CBM77	Pectin Binding Modules	Pectin	0	0	0	0	0	0	0	0	218.432	157.437	202.303	0	0	0	0	122.713	0	0	0	0	0	0	144.447	98.4916	0	70.0662	0	322.234	76.0792	158.185	0	178.152	0	100.259	0	0	0	0	0	125.357	251.884	0	0	593.518	197.874	0	0
CE1	Acetyl xylan esterase	Hemicellulose	10641.3	9203.9	9603.93	8981.14	18363.5	23752.5	27021.5	21278.4	20087.7	23170	20667	19466	26899.6	25274.5	22460.8	29912.3	8819.67	8605.96	18704.5	11309.7	24799.6	22368.9	20238.3	25306.7	19339.6	21835.6	22174.7	22999.8	20977.4	24912.6	21235	22715.5	17078	11766.6	16003.4	7924	16373.1	16442.2	18828.7	18434.3	16122.9	19694.8	20460.5	15390.6	13557.8	14228.3	14108.1
CE2	Acetyl xylan esterase	Hemicellulose	1119.36	1421.57	854.232	1419.61	1917.93	2587.34	1753.45	2375.52	2135.24	3061.53	1921.72	2104.35	2159.58	2618.19	2122.43	2018.46	438.971	1279.46	1008.95	948.643	1388.76	1814.13	2160.1	1870.11	2858.4	2634.78	2206.75	2232.62	2205.12	2128.92	1791.1	3070.75	834.66	1300.52	1181.61	0	2183.3	2222.63	2999.14	1493.07	2071.31	1521.3	3217.55	2171.05	1582.4	2602.03	1767.94
CE3	Acetyl xylan esterase	Hemicellulose	5992.54	6182.59	4392.65	5375.44	4275.6	1437.8	1613.05	1917.91	3179.94	1699.67	2075.15	2686.33	1873.14	1518.69	1794.54	2208.27	5688.37	6160.21	2292.16	3781.22	2624.98	2422.5	3484.74	1982.13	3083.71	3565.43	2519.26	1799.25	2541.44	2776.61	1838.8	2643.53	3050.38	1552.98	3083.94	2360.59	2019.97	2350.71	1351.54	1390.22	1933.83	930.885	1967.65	3074.48	2011.28	2276.61	1166.79
CE4	Acetyl xylan esterase	Hemicellulose	10666.2	10740.2	9816.1	10474.3	12524	18055	17299.9	14420.4	15545.1	15845.8	15122	16710.8	17919	18741.4	13994.3	17291.2	10159.7	11446.2	8955.62	11604.3	14104.6	14353.9	14618.9	17222.1	12030	14141.7	14235.8	14003.7	15418.2	16332.8	13880.8	16015.6	20052.1	10041.3	14603	13021.7	14243.1	16062.2	16552.4	16492.9	15026.8	17409.1	20154.8	14017.6	16200.3	11831.1	13565.3
CE5	Acetyl xylan esterase	Hemicellulose	12223	14747.1	10296.6	13401.9	9303.04	1863.85	1148.56	2508.47	5315.29	1103.97	3658.52	4232.11	820.296	792.151	1059.48	590.53	9632.8	15708.6	4687.69	12506.1	3122.83	3476.02	6742.94	2969.42	5361.46	5907.42	4793.97	2618.98	3480.77	3387.87	2564.93	2875.58	3366.53	5436.15	1553.47	0	5033.4	3883.94	2410.01	3067.69	5357.8	446.711	1495.19	1632.92	2194.76	2137.86	3924
CE6	Acetyl xylan esterase	Hemicellulose	0	0	0	0	0	541.037	267.459	78.1461	290.294	523.466	39.0773	180.513	1608.25	838.321	239.245	1179.91	182.242	0	589.54	112.365	486.986	472.631	369.77	656.069	647.851	239.96	603.252	737.545	830.24	969.651	857.248	291.371	0	464.791	247.452	0	0	19.0109	0	276.344	359.295	500.385	0	524.094	151.565	0	0
CE7	Acetyl xylan esterase	Hemicellulose	3000.88	1382.25	3255.2	2340.76	2071.05	2254.77	2518	3083.67	2053.75	2973.99	2229.16	2244.7	3053.76	2332.99	2331.88	3025.65	3877.68	1807.9	2734.55	2321.26	1980.11	2087.18	1819.33	2488.26	1715.6	1730.99	1469.84	2152.91	2018.37	1132.74	2562.91	1782.31	1178.64	1184	2630.98	0	1150.05	1311.43	1344.98	1670.83	990.581	512.684	643.914	700.309	1176.82	1443.53	1472.47
CE8	Pectin methylesterase	Pectin	10391.1	13903.8	12463.4	14914.3	15146.4	4334.65	4185.24	5347.19	8471.98	4582.14	6947.72	6053.23	3030.44	4844.68	3360.83	4948.28	6529.44	14479.4	4578.99	9141.42	6420.86	7345.52	9254.3	6320.39	8997.85	9962.41	7602.38	4531.94	6457.81	6477.96	4503.83	7841.24	5386.99	6781.25	2932.04	1096.23	9903.07	7151.89	6326.86	2650.2	7200.93	3494.44	2233.16	4962.03	2089.44	2091.81	2179.19
CE9	N-acetylglucosamine 6-phosphate deacetylase	Peptidoglycan	6672.39	5901.05	6787.71	5294.57	4922.68	4948.77	5522.58	6811.81	4884.63	6003.68	5053.46	6031.32	5246.13	4778.73	4704	4950.11	6517.2	5667.14	7349.96	4794.43	4812.39	4085.04	5028.43	4948.03	3855.36	4279.03	4259.34	5232.83	4561.01	4432.9	5400.24	4615.4	3371.77	5344.65	5119.46	8981.09	5707.45	4482.99	4995.87	5155.41	4472.06	4908.63	4196.98	5279.74	4872.09	4381.68	5307.84
CE10	Aryl esterase; Carboxyl esterase	Lignin	41777.2	42739.4	47152.2	41740.6	52017.3	60028.5	66682.7	60088.1	52827.2	50301.6	51298.4	50285.5	53928.2	60630.7	55862.6	52951.3	44046.6	46659.7	44756.6	37621.4	53488.3	51828.5	42218.9	51950.7	48768.8	48297.4	50414.7	46584.8	53928	48451.2	49907.9	61212.6	34189.8	54583.1	57855.4	68648.9	61360.3	61926	63410.6	58693.9	57565.8	61925.3	60947.4	60143.7	55647	59711.7	60178.4
CE12	Acetyl xylan esterase	Hemicellulose	3550.09	2295.42	2889.85	2457.94	9477.73	5696.97	5163.71	8160.51	6203.73	6306.17	6507.56	5364.87	3813.56	6040.95	5872.59	3394.68	1643.4	3772.29	3475.35	2256.58	6551.23	5995.53	7583.19	7431.73	6867.29	8252.11	7005.81	7656.88	5689.34	5966.55	4589.61	6345.77	3888.78	3658.75	2781.71	1250.76	7253.42	5956.15	7962.98	5181.41	6644.08	7998.43	3701.96	7663.89	4211.24	6158.74	2835.47
CE13	Pectin acetylesterase	Pectin	0	0	0	0	0	33.1589	148.205	0	0	0	0	0	225.365	0	0	150.939	0	0	0	0	0	0	0	0	0	0	0	0	0	0	0	0	0	0	0	0	0	257.916	0	0	0	0	0	0	0	0	0
CE14	Diacetylchitobiose deacetylase	Chitin	11137.9	7689.73	14517.6	11059.7	8425.79	11049.9	13978.3	11982.6	11222.7	12738.8	10103.7	9895.68	12515.9	13156.9	13288.7	11805.9	18671.9	9044.04	16111.4	8845.33	8270.29	11219.2	9317.68	8802.66	8643.94	10424.8	10687.6	10831.7	12507.6	11721.7	11093.4	12105	7988.5	10603.9	13760.7	21297.6	6261.32	16110.4	10211.5	15516.3	9593.46	10029.8	8774.59	7933.61	13819.7	12417.9	11632.7
CE15	Acetyl xylan esterase	Hemicellulose	893.98	997.309	766.545	459.156	1489.2	1857.41	1415.92	1278.24	1570.54	1214.9	1758.62	1264.29	2127.29	2415.55	1873.51	2154.13	652.143	342.216	355.744	1022.46	1554.3	1586.71	1745.84	1484.87	1202.24	1341.83	1116.8	750.423	1932.58	2228.5	2697.62	1919.92	1019.75	425.489	637.3	1126.59	1447.63	1141.98	1809.34	922.497	1189.78	989.816	362.928	826.079	1388.38	1413.11	1376.19
GH1	Beta-glucosidase	Cellulose	6987.83	5867.02	8312.77	7164.48	10945.8	14539.3	15875.8	15258.4	12047.8	12766.9	11604.9	11333.5	15696.9	13661.4	16405.6	13834.8	12473.9	7902.29	13109.4	10048.3	14564.8	11603.8	10081.4	14712.4	11060.5	11871.8	11387.1	11171.5	13600.7	12481.7	14524.3	16014.7	13219.8	11444.6	12787.4	10774.1	13208.7	15053.7	17053.5	15031.8	13845.7	14545.5	12831.1	15652.8	14687.9	14498.3	14522.4
GH2	Beta-glucosidase	Cellulose	13824.1	11658	13974.7	13712.5	18590.7	17935.7	16091.7	19890.1	17625.1	19688.7	18429.4	18588.2	14528.2	18870.9	16217.5	15010.6	15057.8	12678.1	12914.4	14483	19065.6	18982.3	18025.3	17520.4	17898.4	18569.7	18309.2	15634.5	19374.1	16873.4	14929.6	18904.5	9289.46	11404.2	10777.5	11784	13010.9	10728.8	14549.4	11776	14801.2	14779.5	13784.1	18128.5	9749.57	15228.2	15261.4
GH3	Beta-glucosidase	Cellulose	31698.7	38316.3	35148.6	34102	30528.6	32265.7	30272.7	29950.1	31077.7	30227.8	32908.5	33427.3	34631.4	33289.7	32602.2	29943.2	32340.3	39172.4	32322.8	35358.3	29094	30207.4	31722.2	32113	35572.6	29621.3	32329.6	33490.1	30425.3	28681.7	33285.3	32039.5	30966.7	32524.7	31708.9	39430.7	34126.4	32792.2	33788.9	30397.8	37651.5	35956.2	33220.3	37199.2	35731.1	38018.1	34941.1
GH4	exo-polygalacturonase	Pectin	3796	2292.55	1970.78	1960.87	1027.08	1579.45	1600.32	2586.4	1355.53	1286.54	1821.93	1708.08	1993.72	1743.46	2840.08	1999.06	1833.43	1161.33	1629.2	1080.4	1023.83	1017.5	787.46	1283.46	514.59	795.672	1049.58	1626.22	1459.08	1464.82	2129.25	1335.84	3866.67	4362.28	6001.9	13141.7	2605.91	2690.2	2168.46	4950.6	3075.86	3861.53	1106.35	3117.18	617.952	4259.91	5607.56
GH5	Endo-Beta-1,4-glucanase / cellulase	Cellulose	256.428	103.112	112.318	238.049	290.421	327.423	471.42	549.358	189.651	438.736	284.553	382.929	900.039	755.332	1215.34	604.976	0	61.1552	97.6881	0	19.0769	601.796	346.931	298.023	386.234	451.416	447.828	407.253	398.401	259.314	192.28	56.5082	870.404	964.094	884.603	2637.03	433.303	69.8627	334.021	905.022	498.413	493.559	0	420.744	982.014	777.539	1280.24
GH5_1	Endo-Beta-1,4-glucanase / cellulase	Cellulose	197.731	126.145	252.887	278.897	118.5	363.779	741.851	577.024	295.06	261.413	226.856	172.436	452.003	246.267	0	551.315	64.7307	151.585	0	0	119.879	207.91	91.1516	509.958	149.387	107.184	162.48	187.721	320.266	312.939	972.489	395.256	409.512	0	429.234	1513.33	215.55	336.694	250.962	579.868	311.552	0	0	0	677.188	0	202.483
GH5_2	Endo-Beta-1,4-glucanase / cellulase	Cellulose	0	0	0	99.5502	200.08	526.46	135.377	312.237	652.104	919.577	504.05	353.863	598.276	858.777	447.002	773.948	125.541	0	0	84.2735	264.45	653.4	687.534	461.64	451.437	513.568	473.512	741.443	465.989	767.357	267.459	915.513	521.197	191.309	220.591	0	292.049	543.557	359.935	308.292	498.26	639.346	345.574	534.611	384.803	596.869	712.678
GH5_4	Endo-Beta-1,4-glucanase / cellulase	Cellulose	422.505	538.974	720.382	390.071	353.065	149.624	30.7777	73.3757	451.382	24.8585	293.012	203.65	160.21	90.2791	0	137.321	615.831	524.115	467.638	915.042	254.791	396.201	485.906	230.497	240.527	229.562	421.331	735.747	182.828	224.337	157.242	0	210.708	471.436	0	0	1331.1	628.463	297.501	33.8674	239.349	0	205.612	0	327.843	337.434	0
GH5_5	Endo-Beta-1,4-glucanase / cellulase	Cellulose	1633.06	3035.17	2229.65	2449.3	1002.11	1079.95	389.101	407.513	548.726	891.539	1294.99	1311.5	1155.68	1137.09	1683.54	641.378	3831.13	2287.63	2242.52	3238.36	807.218	1068.67	983.805	976.384	1717.56	1677.85	2466.5	1952.83	1072.59	598.263	479.436	999.711	1970.8	3038.8	1044.99	0	231.118	1055.61	670.168	570.855	1454.57	1075.12	816.174	2314.73	562.701	723.95	449.884
GH5_7	Endo-Beta-1,4-glucanase / cellulase	Cellulose	1732.36	2894.62	1942.32	2594.91	2185.72	1847.98	1535	1786.54	1837.53	1408.35	1691.08	1580.59	1513.15	1963.24	1528.29	1231.44	1149.52	3506.62	423.614	2208.71	1451.21	1655.15	2423.81	1527.2	2618.5	2024.22	1838.74	1357.64	2049.2	1593.81	2290.08	2654	1907.23	1659	1251.24	0	1182.22	1573.54	1758.62	1210.84	1627.81	970.596	1460.37	1898.44	1077	963.453	548.248
GH5_8	Endo-Beta-1,4-glucanase / cellulase	Cellulose	0	0	0	116.222	0	30.1247	0	0	0	0	0	0	249.33	0	0	358.704	0	75.1382	0	0	0	0	0	0	0	0	0	231.909	0	126.845	221.102	0	601.212	0	523.921	0	0	0	0	260.384	0	0	0	0	1010.98	0	333.707
GH5_9	Endo-Beta-1,4-glucanase / cellulase	Cellulose	4233.17	5913.66	4547.67	5266.76	3003.37	643.366	196.261	679.903	1452.13	400.862	1049.63	1187.29	151.817	346.059	478.543	208.193	1689.49	5451.41	1497.26	3812.92	858.399	1085.18	1549.1	711.289	1446.35	2017.7	1481.69	395.544	1242.38	484.533	498.675	1158.39	2662.12	2718.11	960.097	0	3420.49	2822.93	1521.47	321.516	2701.87	1056.96	865.513	1812	719.384	895.022	466.113
GH5_10	Endo-Beta-1,4-glucanase / cellulase	Cellulose	0	0	0	0	0	0	0	0	0	0	0	0	68.1899	67.4672	0	90.8493	0	0	0	0	0	0	54.7697	0	0	0	0	0	132.134	25.9186	0	0	0	0	0	0	0	0	0	0	0	0	0	0	141.831	302.378	0
GH5_11	Endo-Beta-1,4-glucanase / cellulase	Cellulose	0	0	0	0	0	14.0951	0	0	0	0	0	0	0	0	0	40.5726	0	0	0	0	0	28.8151	0	0	0	0	20.1917	0	0	0	0	0	0	108.074	99.414	0	153.509	109.195	39.4961	57.5085	128.555	0	136.635	279.992	0	0	84.9987
GH5_12	Endo-Beta-1,4-glucanase / cellulase	Cellulose	1213.36	1332.99	789.758	1102.08	703.997	219.972	0	220.685	412.562	133.445	276.09	403.236	0	35.6561	92.1357	12.49	541.507	1038.15	442.849	848.658	152.89	217.016	434.482	294.553	482.84	459.452	311	99.6168	187.316	200.229	146.945	212.267	435.997	1033	350.358	411.596	747.435	672.341	385.788	115.411	848.783	334.611	259.876	646.07	333.7	372.9	96.2817
GH5_13	Endo-Beta-1,4-glucanase / cellulase	Cellulose	0	0	322.368	261.381	546.512	1757.49	1175.71	931.978	1016.56	1429.65	1121.4	1232.99	2278.16	2049.1	1945.02	3060.01	541.169	301.008	151.85	1143.89	1164.02	1239.81	1201.91	1370.84	1237.47	1030.96	1172.13	1571.93	1414.6	2051.87	2563.26	1556.73	634.708	273.485	537.076	0	1176.69	468.696	1115.21	1136.26	1872.58	2672.31	1091.25	1238.9	1321.9	693.636	131.677
GH5_14	Endo-Beta-1,4-glucanase / cellulase	Cellulose	0	0	0	0	0	0	8.68398	0	40.8894	0	0	0	0	0	0	48.8143	0	0	0	0	0	0	0	0	0	0	0	0	0	0	0	0	0	0	0	0	0	0	0	0	0	0	0	0	0	0	0
GH5_15	Endo-Beta-1,4-glucanase / cellulase	Cellulose	875.79	996.39	711.437	1065.33	640.977	85.0788	0	272.02	332.36	69.4566	225.694	314.266	0	75.3312	83.4576	0	595.206	1118.89	385.634	685.821	279.535	229.062	529.721	168.209	364.39	330.704	305.375	100.239	194.304	263.683	113.343	300.906	88.3409	627.542	68.0903	0	252.168	300.043	305.406	184.453	216.111	0	317.682	200.231	408.987	231.27	0
GH5_16	Endo-Beta-1,4-glucanase / cellulase	Cellulose	2054.15	3384.89	1739.28	1980.18	1885.42	233.36	34.5575	148.686	696.187	379.565	513.341	637.782	0	131.64	130.142	50.7384	1160.36	2818.79	237.959	991.128	494.704	472.432	774.212	366.667	409.865	1050.21	1024.32	274.099	432.077	487.146	194.587	417.532	543.236	842.822	452.477	0	851.423	611.192	459.997	148.016	1015.97	0	244.555	549.678	266.278	0	213.779
GH5_18	Endo-Beta-1,4-glucanase / cellulase	Cellulose	1754.61	1513.48	1428.96	1218	1201.04	720.056	982.928	2633.61	853.328	1011.35	1115.78	881.283	479.152	556.699	803.734	371.179	1106.27	457.184	678.684	668.531	675.287	355.327	430.442	574.807	227.467	349.893	426.383	824.176	520.045	187.414	463.814	567.887	0	443.254	1278.61	0	800.948	524.482	492.338	664.874	259.95	0	173.524	0	1216.62	2823.88	923.633
GH5_19	Endo-Beta-1,4-glucanase / cellulase	Cellulose	0	0	0	44.9381	0	113.409	148.271	132.187	0	0	0	0	371.634	104.344	189.914	196.784	0	0	0	78.5103	0	0	0	0	0	0	0	0	52.0726	0	0	51.1586	0	0	333.371	0	0	257.321	0	0	0	0	0	0	0	0	0
GH5_21	Endo-Beta-1,4-glucanase / cellulase	Cellulose	0	0	0	0	0	0	0	0	0	0	0	0	0	0	0	0	0	0	0	0	0	0	0	0	0	0	0	116.059	0	0	0	0	0	0	0	0	0	0	0	0	0	0	0	0	0	0	0
GH5_22	Endo-Beta-1,4-glucanase / cellulase	Cellulose	511.72	803.071	393.323	417.392	383.039	511.331	1064.58	544.557	215.828	209.263	220.54	75.7515	956.125	1019.82	1542.37	1233.39	0	203.953	201.877	367.636	83.1389	162.507	0	483.242	94.7034	191.41	189.835	226.492	50.2791	304.244	665.112	360.214	0	276.162	76.9454	0	282.68	632.565	429.71	473.742	89.0878	0	0	300.814	678.146	0	0
GH5_23	Endo-Beta-1,4-glucanase / cellulase	Cellulose	1463.3	2008.43	1077.66	1504.44	951.247	25.3525	0	0	449.034	77.2451	507.322	232.373	0	58.9888	0	30.5275	685.975	1632.55	674.811	1849.46	100.232	282.952	513.606	161.268	381.208	537.215	549.579	102.082	229.027	158.543	173.418	103.551	604.712	600.175	160.986	0	667.514	499.928	151.194	17.7349	683.748	103.58	322.335	389.671	72.7514	0	0
GH5_24	Endo-Beta-1,4-glucanase / cellulase	Cellulose	233.545	279.017	164.089	170.188	111.319	0	0	0	56.9903	0	65.9776	60.6734	0	0	0	0	121.619	316.632	0	266.357	0	29.4411	0	49.3995	0	43.2804	56.9277	0	0	23.8961	0	0	0	0	78.9853	0	0	0	0	70.4532	159.053	0	0	313.658	0	0	84.7091
GH5_25	Endo-Beta-1,4-glucanase / cellulase	Cellulose	63.7858	0	115.997	107.537	169.749	618.944	436.886	293.095	323.327	483.284	540.755	556.883	422.453	936.582	929.451	367.884	110.819	30.5776	0	94.2413	156.106	361.954	253.733	96.2112	114.454	147.675	173.122	64.3826	275.1	379.425	350.311	844.756	0	0	24.986	0	565.835	283.589	285.426	85.7917	0	223.479	158.015	0	0	0	0
GH5_26	Endo-Beta-1,4-glucanase / cellulase	Cellulose	0	0	0	27.7323	0	0	47.2936	0	0	0	0	0	0	25.6383	0	0	0	0	0	0	0	14.0961	0	0	0	0	0	229.504	0	0	0	0	0	0	0	0	0	0	0	0	0	0	0	0	0	0	0
GH5_27	Endo-Beta-1,4-glucanase / cellulase	Cellulose	0	0	0	0	0	0	0	0	0	0	0	0	0	0	0	0	0	0	0	0	0	0	0	0	0	0	0	0	0	0	0	0	0	0	0	0	0	123.31	0	0	0	0	0	0	0	0	0
GH5_28	Endo-Beta-1,4-glucanase / cellulase	Cellulose	0	0	0	0	0	0	0	0	0	52.905	0	0	0	0	0	0	0	0	0	0	0	0	0	0	0	0	0	0	0	0	0	0	0	0	0	0	0	0	0	0	0	0	0	0	0	0	0
GH5_31	Endo-Beta-1,4-glucanase / cellulase	Cellulose	2293.66	2582.96	1418.47	2141.29	1580.93	96.312	0	289.878	478.195	133.013	583.543	549.127	0	62.3907	230.964	29.8139	1998.23	1575.72	1237.82	1557.23	425.991	658.033	759.242	159.287	791.584	1296.74	999.643	119.562	641.515	206.381	269.062	907.844	0	163.431	0	0	110.003	178.747	189.789	0	0	119.593	277.323	0	236.93	0	0
GH5_34	Endo-Beta-1,4-glucanase / cellulase	Cellulose	0	0	0	0	0	0	0	0	0	0	0	0	0	0	0	13.0832	0	0	0	0	0	0	0	0	0	0	0	0	0	0	0	0	0	0	0	0	0	0	0	0	0	0	0	0	0	0	0
GH5_35	Endo-Beta-1,4-glucanase / cellulase	Cellulose	0	0	0	0	0	74.5472	18.4506	0	0	0	0	0	0	0	0	0	0	0	0	0	0	0	0	0	0	0	0	0	0	117.871	0	0	0	0	0	0	0	0	0	0	0	0	0	0	0	0	0
GH5_36	Endo-Beta-1,4-glucanase / cellulase	Cellulose	0	0	0	0	0	75.7554	130.26	0	0	0	44.3621	0	349.392	190.893	231.999	166.717	0	0	0	0	107.507	78.906	0	119.615	0	20.9092	49.4261	99.1258	0	328.098	361.553	0	0	0	0	0	0	0	0	0	0	0	0	0	0	0	178.291
GH5_38	Endo-Beta-1,4-glucanase / cellulase	Cellulose	0	0	0	0	0	0	0	0	0	0	0	0	0	0	0	0	0	0	0	0	0	29.6423	0	0	181.025	21.6184	19.4519	0	0	0	0	0	0	0	0	0	0	0	0	0	0	0	0	0	0	0	0
GH5_39	Endo-Beta-1,4-glucanase / cellulase	Cellulose	75.9683	49.3379	0	0	74.8504	598.448	511.758	150.258	175.615	193.85	187.124	178.337	328.818	540.641	171.733	503.661	0	0	0	0	95.7674	82.1678	97.9256	145.874	0	11.7223	39.7964	108.503	159.181	309.217	419.507	42.8611	0	0	191.553	0	420.945	270.281	375.761	358.304	359.154	67.7938	363.308	0	818.748	0	131.28
GH5_40	Endo-Beta-1,4-glucanase / cellulase	Cellulose	0	58.0005	0	26.4654	0	0	0	0	0	0	0	0	45.4667	0	128.99	58.2615	0	0	0	0	0	0	0	0	0	0	0	0	0	65.6665	436.249	0	0	0	340.884	1803.46	0	0	106.889	534.455	149.778	115.234	279.148	0	500.53	693.636	638.302
GH5_41	Endo-Beta-1,4-glucanase / cellulase	Cellulose	335.898	173.659	317.086	373.555	271.717	136.303	270.709	116.644	384.477	307.599	354.46	433.625	196.42	118.268	0	158.934	565.621	330.456	550.55	683.011	338.31	318.043	158.163	229.797	390.461	260.096	324.626	377.067	202.726	110.533	805.933	0	0	0	219.391	0	0	136.506	140.573	179.344	69.8434	0	0	233.304	0	0	0
GH5_42	Endo-Beta-1,4-glucanase / cellulase	Cellulose	0	0	0	0	0	0	0	0	0	0	0	0	0	0	0	0	0	0	0	0	0	0	0	0	0	0	0	0	0	0	0	0	0	0	0	0	0	124.222	0	0	0	0	0	0	0	0	0
GH5_43	Endo-Beta-1,4-glucanase / cellulase	Cellulose	0	0	0	0	0	0	0	0	0	0	0	0	0	0	0	0	0	0	0	0	0	0	0	0	0	0	0	0	0	0	0	0	370.705	0	0	0	0	0	0	0	0	0	0	0	0	0	0
GH5_44	Endo-Beta-1,4-glucanase / cellulase	Cellulose	0	0	0	0	0	16.635	0	0	19.4485	23.6088	0	0	0	0	115.536	0	0	0	0	0	0	28.7482	0	0	0	37.431	28.8873	0	0	0	0	48.1318	0	0	0	0	0	0	0	38.2679	0	0	0	0	0	0	0
GH5_45	Endo-Beta-1,4-glucanase / cellulase	Cellulose	0	0	0	0	0	0	26.6715	63.7049	42.087	60.2658	0	103.19	0	29.957	0	35.3833	0	0	0	0	0	0	0	0	0	0	0	0	0	0	0	39.0919	0	0	0	0	0	0	0	0	0	0	0	0	0	0	0
GH5_46	Endo-Beta-1,4-glucanase / cellulase	Cellulose	0	43.5931	0	0	236.526	431.81	336.092	181.12	577.002	1118.18	694.687	433.701	823.335	997.273	489.823	486.016	131.643	27.0813	443.141	113.714	388.464	732.702	941.502	723.287	432.771	702.965	672.297	674.642	736.296	1077.2	189.408	683.762	0	347.66	0	0	102.846	56.6053	163.627	336.361	481.224	0	643.361	621.138	435.328	466.125	485.336
GH5_47	Endo-Beta-1,4-glucanase / cellulase	Cellulose	0	0	0	0	0	37.0208	0	0	58.4813	81.2731	101.556	0	0	60.4863	0	34.924	0	0	79.9758	0	133.927	102.274	0	302.781	0	0	25.8499	306.083	0	0	0	180.128	0	0	0	0	0	87.8699	0	0	0	389.882	100.253	0	0	0	0
GH5_48	Endo-Beta-1,4-glucanase / cellulase	Cellulose	0	0	0	0	0	25.0426	0	0	12.3953	0	0	0	0	0	0	27.7404	0	0	0	0	0	16.0499	0	0	0	0	0	0	32.3794	40.8023	0	0	0	0	67.712	0	110.153	0	37.977	0	214.947	148.447	0	0	0	0	0
GH5_49	Endo-Beta-1,4-glucanase / cellulase	Cellulose	1092.23	1518.31	774.499	912.665	806.572	126.284	34.0423	183.635	385.075	145.379	199.505	387.863	0	119.476	194.022	78.6159	691.704	1308.33	420.019	1032.38	205.903	275.487	424.695	73.039	468.941	456.015	391.035	216.313	204.962	187.444	168.291	419.455	0	357.218	265.318	0	850.973	586.195	325.485	0	658.831	0	0	644.791	276.313	0	0
GH5_50	Endo-Beta-1,4-glucanase / cellulase	Cellulose	0	298.756	160.353	299.129	0	84.7934	0	0	0	0	0	0	0	0	0	0	0	158.503	0	0	0	0	0	154.017	188.263	83.5808	45.791	0	0	0	0	0	0	0	0	0	0	0	0	0	37.6476	257.452	0	0	0	0	0
GH5_53	Endo-Beta-1,4-glucanase / cellulase	Cellulose	0	0	0	0	0	0	0	0	0	0	0	0	0	0	0	0	0	0	0	0	0	0	0	0	0	0	0	164.166	0	0	0	0	0	0	0	0	0	0	0	0	0	0	0	0	0	0	0
GH5_54	Endo-Beta-1,4-glucanase / cellulase	Cellulose	0	0	0	0	17.6566	22.988	0	0	0	0	0	0	0	0	53.1191	40.262	0	0	0	0	0	0	0	0	0	13.666	15.6118	0	0	0	0	0	0	0	0	0	0	0	0	0	0	0	0	124.291	0	0	0
GH5_55	Endo-Beta-1,4-glucanase / cellulase	Cellulose	0	115.184	0	0	0	0	0	0	18.1485	34.2991	73.8363	0	0	0	0	40.262	0	70.2747	0	0	0	71.073	113.637	156.554	249.093	189.198	141.95	300.9	0	58.2429	0	0	0	0	0	0	0	0	0	35.0626	112.688	0	0	0	0	0	0
GH6	Endo-Beta-1,4-glucanase / cellulase	Cellulose	9846.75	8716.21	7162.67	6972.04	4236.95	2566.67	3494.78	4993.77	3615.47	3509.23	3439	3974.21	3080.37	2030	3134.41	2365.85	6707.02	4599.77	3590.75	4801.5	2044.21	1852.88	2691.47	2065.46	2468.14	2308.32	2379.85	2288.35	2563.73	1707.58	3026.87	2453.67	1441.77	2205.29	4713.01	0	1543.08	3640.18	1828.59	4036.34	1721.58	1918.95	385.359	3082.54	4032.28	2581.12	4577.24
GH7	Endo-Beta-1,4-glucanase / cellulase	Cellulose	3018.87	3625.55	2326.33	2725.51	1799.46	642.956	262.904	383.369	1094.1	257.764	781.29	1432.86	339.932	129.438	268.384	104.799	1649.63	3248.54	1060.04	1697.42	794.085	477.392	849.836	2417.72	2650.55	918.542	689.371	487.172	605.75	516.38	693.983	654.905	1660.93	1947.84	319.065	0	2517.21	2053.08	1336.04	108.186	845.977	159.6	1118.42	592.962	576.46	0	216.979
GH8	Endo-Beta-1,4-glucanase / cellulase	Cellulose	2726.17	1420.5	2112.36	2365.67	2242.14	3059.38	3480.06	2310.64	2636.72	3041.82	2583.73	3041.93	3178.03	3438.48	3029.41	2961.21	2665.61	1446.55	2184.65	1503.14	2420.03	1976.8	1466.65	2190.51	1511.29	1386.92	1442.48	2113.77	2416.23	1647.45	655.198	3442.25	1272.89	520.351	1999.83	0	3646.2	4358.48	4893.16	3278.9	2155.82	1991.66	2166.63	3992.52	1811.25	1096.83	1597.63
GH9	Endo-Beta-1,4-glucanase / cellulase	Cellulose	64.7163	112.266	492.39	752.234	2145.77	3325.72	2893.05	2830.31	2931.83	3153.85	3260	3559.24	3636.98	4405.98	4069.56	3936.16	1070.86	708.785	1034.44	1680.57	3272.88	3117.02	2235.6	2575.05	3624.79	2551.8	2777.15	2621.61	3092.87	3179.31	3933.3	3391.81	2390.32	274.584	1841.42	2638.33	1747.32	1526.56	2124.63	1598.92	2472.18	1466.08	2070.64	1278.5	1876.06	2100.98	1133.37
GH10	Endo-Beta-1,4-glucanase / cellulase	Cellulose	6979.45	7276.16	6139.63	7423.75	7425.94	6783.15	5903.52	7134.95	7124.52	5344.77	6431.71	6068.81	6728.22	7406.3	7203.99	5596.84	4587	7035.75	3275.65	5717.02	8822.98	6015.25	7459.92	5507.92	5095.61	6048.83	6179.07	5466.33	6666.15	7367.59	7298.87	6841	3327.6	4523.36	2426.28	0	4870.53	5306.43	3823.85	4295.94	3562	2635.66	1889.63	2577.21	4763.18	4391.36	3125.07
GH11	Endo-Beta-1,4-xylanase	Hemicellulose	4449.34	5441.46	3233.37	3777.93	2165.11	648.216	233.721	435.972	1303.13	249.998	1133.2	1419.9	441.032	526.755	572.377	459.39	1111.46	4258.55	1217.24	3200.57	716.176	845.325	1307.79	800.65	2114.78	1410.99	1391.62	1073.62	917.759	875.855	1272.11	1180.5	1923.58	1298.54	231.714	0	1453.81	1687.85	740.561	163.091	803.422	479.052	1156.26	990.443	901.705	338.253	550.186
GH12	Endo-Beta-1,4-glucanase / cellulase	Cellulose	3138.32	4015.4	1569.11	2562.2	2110.65	562.546	457.97	1026.84	1111.2	322.805	855.502	1015.05	202.904	144.546	95.371	165.469	3002.8	4335.46	816.829	2761.83	1220.68	1388.42	1972.67	1017.17	1329.01	1787	1360.68	810.934	946.245	1047.4	724.307	873.837	2131.19	2597.49	2071.85	0	1802.3	3124.63	1254.31	1136.65	1195.04	1402.26	0	2254.6	1402.79	885.411	1514.86
GH13	Alpha-amylase	Starch	386.609	485.053	699.885	440.611	2136.56	2438.15	2958.38	2866.43	3793.28	3896.29	3087.19	3239.86	2369.4	3088.99	3302.38	3842.13	853.881	840.866	2849.6	1173.41	4267.22	2911.8	4368.81	2865.77	2963.82	3848.4	3500.57	2489.65	3509.71	3511.83	2679.32	3287.84	2750.89	2920.18	1527.92	0	2895.21	1286.11	1788.3	2516.35	4236.73	2990.51	3609.03	3817.88	2139.03	935.731	1388.74
GH13_1	Alpha-amylase	Starch	2228.74	2163.84	2550.02	2648.68	977.299	218.937	55.7449	209.472	616.689	191.466	590.061	615.014	233.726	45.0734	139.24	119.412	871.08	2396.01	270.659	2652.55	195.791	375.866	537.633	633.519	531.997	799.53	834.806	113.986	248.471	147.608	280.556	78.8176	292.42	1081.76	0	0	1142.14	993.727	562.616	64.3772	528.893	0	741.991	0	450.449	807.978	318.758
GH13_2	Alpha-amylase	Starch	0	0	0	0	102.372	37.5868	88.7013	289.671	236.591	102.585	231.471	49.2024	534.951	189.869	277.107	355.093	109.379	49.4364	550.397	119.763	193.481	130.438	0	23.0844	46.2609	96.2932	227.491	278.574	120.733	235.878	0	0	0	0	0	0	135.911	0	0	0	0	21.3233	318.377	0	0	0	0
GH13_3	Alpha-amylase	Starch	4178.59	3910.88	4055.4	3817.04	4135.61	5554.06	6217.42	5317.33	4918.01	4398.52	4519.01	4399.28	6034.45	5442.61	7809.54	7602.13	6348.74	2900.81	4895.45	2821.3	5558.43	5001.04	4572.98	5042.5	4462.89	3542.48	4058.88	7072.16	6080	6069.68	7574.47	4803.05	3295.2	8631.33	6018.14	1232.37	5208.54	6771.37	6715.3	7133.74	5267.98	7154.04	6948.27	6299.26	8106.2	1646.55	8756.08
GH13_4	Alpha-amylase	Starch	324.461	130.919	360.975	635.872	337.981	803.401	670.814	471.252	1080.92	1021.44	1211.02	1810.14	1264.85	1045.5	1764.72	1518.75	950.083	382.647	768.399	1072.74	605.61	837.602	875.611	554.462	1337.89	1116.2	1087.67	1039.38	937.635	708.256	2583.03	1161.7	0	4173.45	600.863	5328.27	943.126	1406.67	379.954	1899.03	1258.7	596.574	886.779	930.224	1377.99	1574.48	1035.76
GH13_5	Alpha-amylase	Starch	1156.94	1565.61	1006.33	1175.34	984.765	421.622	301.797	221.817	1008.99	953.382	1098.76	492.115	728.558	843.52	406.503	1340.27	907.136	1141.35	607.701	1210.09	597.762	777.927	655.804	754.26	1130.8	912.829	1271.53	1073.49	616.275	955.662	339.354	515.937	908.934	1150.54	790.025	0	1570.05	1307.06	908.498	240.665	1151.84	0	1333.02	687.303	336.621	0	270.067
GH13_6	Alpha-amylase	Starch	0	25.6844	57.9756	0	219.467	150.12	157.411	103.084	0	162.758	210.246	122.569	97.9453	250.325	0	34.3892	0	74.8404	0	227.159	0	207.846	414.152	126.87	305.346	578.536	354.041	254.514	233.433	0	0	282.66	673.64	413.842	200.569	0	0	339.031	410.625	195.282	0	487.163	770.853	368.784	0	0	0
GH13_7	Alpha-amylase	Starch	0	0	0	0	113.568	73.8509	0	0	251.608	262.87	348.81	211.691	286.567	61.673	163.057	165.694	77.9734	0	0	0	79.0915	159.021	161.352	174.796	271.692	64.4022	352.113	243.752	142.648	72.0012	0	93.4851	0	429.482	0	0	0	0	59.096	0	127.647	0	0	510.982	0	87.6897	0
GH13_8	Alpha-amylase	Starch	2704.18	3541.73	2097.86	2899.63	1648.63	503.625	199.108	651.373	1078.29	773.213	984.567	1174.38	564.367	508.062	512.85	492.283	832.324	2111.27	723.756	924.751	940.233	745.07	1356.82	864.905	1002.39	1131.98	1273.01	375.682	919.953	1209.86	1132.84	619.534	1357.35	1931.79	468.097	0	639.284	1210.2	703.792	815.656	1313.39	921.387	730.32	1219.8	574.637	0	295.714
GH13_9	Alpha-amylase	Starch	2998.77	2599.2	2816.26	3231.97	3602.91	5374.64	6174.07	4926.71	5527.29	4929.58	4666.38	4812.45	6299.19	5346.82	6438.08	5554.94	5904.19	2715.87	5601.94	3570.32	6241.06	5569.99	4150.3	5566.46	4287.12	4065.67	4769.51	7681.64	4834.81	6169.53	9640.96	5802.37	6428.07	6160.93	5845.69	5686.87	4991.95	5065.66	6144.16	7607.33	5406.29	6615.89	5448.18	6134.29	6823.21	10246.1	11804.4
GH13_10	Alpha-amylase	Starch	4182.95	3399.19	4223.27	4092.18	3301.96	5316.56	7221.35	5026.35	5241.98	5595.41	4535.21	5510.5	7110.3	6268.9	8436.53	6585.09	4848.92	1891.84	5613.71	4873.61	6005.68	5554.61	5015.72	6035.07	5345.88	4082.04	4927.21	7843.12	5731.82	6478.45	6470.97	5379	7891.02	7231.8	6654.04	7658.01	6797.33	5125.99	5108.93	8046.19	5885.97	6838.01	7633.12	5675.52	8727.65	8327.43	13210.7
GH13_11	Alpha-amylase	Starch	10608.9	6584.38	11385	8894.68	7511.58	10741.6	12050.4	10079.5	9400.66	9716.88	9242.44	8660.62	13176.5	8472.2	13843.1	12163.5	12742.4	6948.21	10296.2	8476.33	10653.1	8732.88	9074.29	9541.65	9684.01	6371.02	7830.62	11288.8	10519.2	9631.49	16026.7	10694.9	20827.6	12401.5	12104.8	18165.8	13841.4	9640.04	11368.1	14524.4	10108.1	13690.2	11452.6	15924.3	16945	35803.7	17497.3
GH13_13	Alpha-amylase	Starch	410.275	0	675.771	302.106	1551.68	1599.96	1517.23	1881.38	1791.89	1696.87	1759.5	678.796	0	1059.15	981.292	548.372	858.83	587.18	2400.56	347.621	1742.23	1583.62	478.935	1869.46	703.284	1534.73	1404.53	1893.45	923.046	599.568	997.873	1231.56	2288.94	1846.5	1612.09	2146.7	2337.38	1914.67	2221.53	1254.65	1787.25	2677.16	2679.3	2346.86	1437.35	0	1844.66
GH13_14	Alpha-amylase	Starch	0	0	113.677	0	199.619	0	0	157.166	310.604	465.116	359.945	329.297	407.476	412.548	469.783	151.211	0	47.4968	55.035	0	606.263	179.456	758.621	0	172.697	454.491	306.551	0	356.114	470.831	0	668.545	470.673	455.876	153.1	1433.61	0	0	0	258.515	496.695	0	0	651.415	0	0	0
GH13_15	Alpha-amylase	Starch	0	0	0	0	0	0	0	0	0	0	0	0	0	0	0	0	0	0	0	0	0	0	0	0	0	0	0	0	0	0	0	0	0	0	0	0	0	0	0	0	0	0	0	0	0	0	0
GH13_16	Alpha-amylase	Starch	3992.34	2787.79	4806.75	4617.25	3140.88	4377.96	6370.46	4596.2	4434.67	4291.27	4498.73	4274.78	8564.41	5094.86	6886.45	6801.31	6200.58	3312.37	6011.94	6483.74	5810.7	4048.83	3225.77	4636.84	3167.83	3349.07	4092.57	5994.6	4845.96	5571.71	9824.63	4085.56	8965.3	4920.69	5976.37	4752.89	3176.24	6817.76	6372.07	8610.97	5773.46	9096.32	8051.28	3595.15	16513.2	9717.12	12247.4
GH13_17	Alpha-amylase	Starch	0	0	0	0	0	0	0	0	0	0	0	0	0	0	0	0	0	0	0	0	0	0	0	0	0	0	0	0	0	0	0	0	0	0	0	0	0	0	0	0	0	0	0	0	0	0	0
GH13_18	Alpha-amylase	Starch	0	0	50.5908	53.5338	0	207.384	128.376	41.9897	0	0	0	0	150.119	243.512	298.939	495.267	29.1193	0	204.822	0	74.7296	87.1971	0	167.701	0	32.0713	21.914	0	70.6568	214.404	375.249	0	682.737	0	445.421	0	0	509.928	0	544.003	0	0	641.937	0	0	0	0
GH13_19	Alpha-amylase	Starch	0	0	166.983	0	715.292	517.819	826.244	1061.98	392.288	450.811	373.366	0	440.271	371.556	424.065	211.426	0	0	131.691	632.051	751.41	613.748	780.986	621.005	624.992	608.774	832.671	467.43	213.351	190.633	0	418.45	900.818	653.146	558.509	0	1014.99	645.83	389.735	0	384.003	901.151	902.408	543.708	136.002	0	0
GH13_20	Alpha-amylase	Starch	3257.64	1850.82	2764.59	2619.24	1531.39	1659.91	2451.09	2359.35	1555.53	2621.35	2327.5	1239.18	2142.63	2184.26	2501.41	2191.25	4259.61	1539.65	2259.7	2574.31	2001.91	1528.72	1358.43	1573.67	1206.53	1482.47	1415.09	1715.98	1917.21	1189.72	2413.47	2806.18	2481.54	1958.03	1964.68	5935.41	2015.78	3019.28	2739.78	3779.87	2277.19	2037.2	1194.03	1299.07	3569.52	4606.54	2025.01
GH13_21	Alpha-amylase	Starch	208.95	452.926	856.219	512.944	180.121	0	0	0	83.4221	85.0049	335.807	400.892	0	61.3634	280.384	331.53	315.477	508.345	247.359	497.527	256.135	272.275	0	153.174	790.603	187.488	320.183	535.144	119.454	108.144	306.721	0	0	359.04	0	0	0	136.852	0	309.134	154.32	0	0	0	652.209	2247	0
GH13_22	Alpha-amylase	Starch	1418.76	3761.85	1147.7	1857.36	808.065	94.5742	48.464	143.928	388.574	106.363	129.446	339.928	132.518	33.3065	0	118.933	530.909	1989.65	307.478	1331.07	0	366.01	268.526	424.912	1643.77	818.346	623.482	94.424	162.525	98.7523	185.721	192.713	1682.27	2202.39	658.347	0	1580.78	2261.18	1047.74	344.358	1788.22	659.471	482.311	1242.82	809.237	158.237	290.15
GH13_23	Alpha-amylase	Starch	65.3374	0	654.388	489.081	2554.08	4059	4258.13	3650.33	3144.16	3376.56	3882.76	2428.7	3793.31	3496.9	4219.83	3290.11	1390.36	867.213	2686.16	1265.41	3192.92	2794.56	2783.74	4108.15	2501.57	2677.21	2953.13	4536.71	2754.69	3289.78	2979.42	3766.88	2863.55	3445.05	2190.79	0	3466.03	3786.66	5328.57	4378.67	3633.58	5887.81	6585.9	4880.93	6219.03	6017.33	5207.81
GH13_24	Alpha-amylase	Starch	0	0	0	0	0	40.7152	0	0	0	0	0	0	0	0	0	0	0	0	0	0	0	0	0	0	0	0	0	0	0	0	0	0	0	0	0	0	0	0	0	0	0	0	0	107.562	0	0	0
GH13_25	Alpha-amylase	Starch	1095.91	1208.66	872.609	1012.67	728.333	132.908	150.09	173.515	341.174	128.128	323.681	342.074	29.9481	68.2593	79.6161	66.5847	491.743	1109.78	518	795.081	199.49	203.471	307.435	304.129	535.637	466.427	356.097	96.3501	206.085	172.048	104.04	160.162	690.092	1112.43	307.641	0	1114.17	885.982	510.324	164.445	927.628	0	214.983	600.71	338.199	412.153	238.878
GH13_26	Alpha-amylase	Starch	3373.48	2992.12	3589.95	3409.61	2750.09	4440.54	5521.29	4584.14	4067.03	4432.11	4044.63	3720.5	5736.53	4730.2	5216.64	5183.38	4484.08	2271.51	4671.05	3715.91	4258.05	4155.32	3503.98	4419.07	3496.11	2907.76	3990.92	5267.82	4961.35	3924.01	7631.11	4047.56	2503.68	4911.32	6671.19	9080.56	4392.03	5062.26	4717.6	6479.26	4256.3	6468.78	3505.75	4555.08	5130.45	11276.9	6276.65
GH13_27	Alpha-amylase	Starch	0	0	0	0	0	0	0	0	0	0	0	0	0	0	0	0	0	104.804	0	0	0	0	0	0	77.835	0	19.6845	0	0	0	0	0	0	0	0	0	0	0	0	0	0	0	0	0	0	0	0
GH13_29	Alpha-amylase	Starch	0	0	0	78.0138	0	0	0	40.186	0	0	0	0	0	0	0	0	70.5733	36.8021	112.594	0	0	30.2946	0	0	0	0	39.7988	0	0	0	0	0	586.437	0	184.071	5786.76	0	17.849	0	37.3155	0	0	890.403	169.026	0	0	0
GH13_30	Alpha-amylase	Starch	6815.76	4969.92	7682.8	6382.31	4020.16	4016.73	5060.6	5942.19	3492.74	5103.21	4298.36	3766.06	6642	3688.77	6346.67	4595.18	9188	4787.29	5378.78	7757.35	3620.2	3074.43	2556.48	3526.5	4042.33	2938.29	3301.2	3791.58	4105.56	3431.08	9013.8	3481.61	10456.8	7243.42	7454.74	18170.6	3651.81	4972.76	4403.89	7179.62	3182.25	2952.66	1855.42	3776.7	8313.64	5727.21	9558.67
GH13_31	Alpha-amylase	Starch	1331.32	1251.3	1339.98	1688.57	1290.23	1472.72	1790.59	1730.7	1523.15	1350.78	1608.96	1560.6	2124.83	2161.71	2823.93	1754.34	1819.96	1257.47	1821.73	1857.32	1021.68	1130.55	1742.75	830.424	1205.04	1313.79	1249.54	1097.17	1186.39	1254.75	2959.14	1247.63	3248.83	4124.37	1754.21	5653.38	2226.36	2300.29	1938.37	2894.77	2739.17	2243.91	2117.61	2571.45	3461.78	4744.12	2541.85
GH13_32	Alpha-amylase	Starch	0	0	0	0	33.2615	67.4389	108.725	0	0	0	134.294	0	49.7027	277.74	318.114	120.744	20.0639	0	106.405	150.158	0	71.9036	114.402	67.1681	82.8255	156.782	114.246	197.527	51.1079	173.77	188.308	0	3253.35	1772.29	1201.46	2630.47	388.102	548.573	372.687	1147.76	523.385	854.229	750.765	600.693	906.178	0	1605.9
GH13_33	Alpha-amylase	Starch	946.847	580.174	410.061	551.997	395.873	892.64	734.632	1078.97	614.223	997.982	848.278	842.133	630.143	523.038	862.225	658.785	1476.61	425.971	1504.12	989.574	984.505	1275.92	721.791	853.209	906.357	797.59	993.084	1960.5	852.325	808.898	1699.49	543.183	0	761.134	1544.15	0	279.29	1070.56	290.196	363.41	572.647	1424.61	883.929	551.826	949.902	0	600.059
GH13_36	Alpha-amylase	Starch	0	37.2634	0	0	0	184.838	132.282	109.898	188.892	94.2376	65.8329	79.8435	379.784	248.761	573.284	277.938	103.637	0	0	0	512.307	291.072	800.617	176.573	403.597	0	384.293	110.347	244.045	348.517	273.162	0	0	553.755	0	0	434.823	0	0	88.7639	0	570.776	0	119.77	0	0	108.373
GH13_38	Alpha-amylase	Starch	0	75.3843	0	41.2054	57.7178	433.328	228.387	274.638	706.823	896.641	466.687	860.175	1252.92	966.944	221.791	656.216	99.0933	0	168.936	202.162	836.033	917.685	702.519	675.994	385.842	857.636	451.023	800.419	986.873	935.207	158.14	760.618	0	0	0	0	313.77	93.9568	300.01	228.579	491.369	147.775	290.15	609.744	366.23	545.35	406.614
GH13_39	Alpha-amylase	Starch	0	0	121.85	177.741	42.9104	42.9002	0	0	113.323	56.6033	141.586	240.307	84.4107	93.8549	226.76	45.072	238.02	31.864	219.251	111.46	181.663	260.899	39.8013	189.295	130.322	143.329	132.488	101.268	0	0	0	0	0	0	0	0	0	0	0	0	43.9965	0	0	0	0	0	0
GH13_40	Alpha-amylase	Starch	3047.85	3942.01	2276.78	3181.21	1845.31	312.415	164.826	348.348	1010.97	401.548	936.673	975.536	49.5795	190.673	314.669	177.882	1234.22	3672.86	1193.88	1858.4	407.641	620.032	899.129	548.408	523.729	998.393	1236.8	418.297	712.04	488.835	441.473	219.794	1356.14	1359.7	357.754	0	1613.5	1565.44	951.987	201.114	1330.65	772.492	693.067	834.404	902.183	652.62	98.2377
GH13_41	Alpha-amylase	Starch	0	0	0	0	0	25.4326	0	0	0	0	0	0	0	0	0	0	0	0	0	0	0	0	0	0	0	0	0	0	0	0	0	0	0	0	0	0	0	0	0	0	0	0	0	0	0	0	0
GH14	Alpha-amylase	Starch	0	0	0	0	0	153.666	266.438	175.179	0	81.9395	0	0	104.104	36.762	0	266.047	0	0	0	0	113.232	48.1269	0	213.894	0	0	0	0	91.9035	106.654	319.639	159.459	0	0	0	0	0	78.6485	129.175	128.725	0	0	0	0	89.1675	0	0
GH15	Glucoamylase	Starch	9205.71	7174.97	9063.08	8843.71	6914.35	9250.9	9903.01	8660.92	9051.49	9206.89	10118	9613.45	10140.4	7539.06	8956.76	8271.55	11988.2	8001.56	10208.6	9405.31	10858.5	9650.53	10201.6	9722.84	11156.2	8925.01	9133.78	11337.8	9760.71	9545.56	10434.2	7885.69	6318.88	9307.43	12338.1	15266	6969.24	10597.1	8263.84	13111.9	11149.9	12473.2	13485.1	11202.6	12460.4	16986.6	14423.1
GH16	Endo-Beta-1,4-xylanase	Hemicellulose	15901.9	14969.4	13501	13346.7	13169.3	10133.4	9704.18	10593.4	11803.4	11166.1	9667.06	10438.5	7943.5	8043.3	9064.58	8566.22	9013.58	11687	8175.61	12014.1	8294.44	7392.22	7746.33	6900.1	8058.02	8790.3	9513.42	8122.34	9189.15	8325.8	8859.89	10416.9	13387.3	11264.6	7967.8	5067.49	9654.08	11940.7	9312.24	10046.3	9536.47	5216.45	8539.43	8575.11	8131.64	9797.98	6973.06
GH17	Glucan Beta-1,3-glucosidase	Hemicellulose	4000.53	4359.17	3019.16	3520.59	2177.71	400.648	276.678	619.969	1043.26	401.974	1170.44	919.214	218.2	347.353	436.428	282.748	1491.33	3519.03	1138.04	3490.75	664.578	650.083	1116.16	716.336	879.684	1327.31	1080.54	525.175	661.021	576.406	563.873	851.581	1381	2562.79	391.569	648.781	1624.07	1353.33	867.777	266.173	1193.26	736.58	1182.44	760.809	668.744	366.328	852.689
GH18	Chitinase	Chitin	12723.9	14256.6	12636.9	13121.7	9688.32	4777.34	3276.47	5207.5	6625.37	5514.06	5133.06	6047.71	4112.36	3426.79	4568.18	4556.09	8021.38	13428	5421.23	10143.7	3649.74	4067.16	5646.96	4408.65	5935.08	6773.38	5710.27	3807.77	5240.02	5930.91	4446.53	4706.27	10942.3	6034.41	7034.56	3781.77	5362.74	6992.88	5141.01	5260.14	5314.72	3062.88	5641.53	5175.29	8402.88	3302.22	6329.25
GH19	Chitinase	Chitin	146.048	0	196.687	66.9968	358.003	1403.19	521.182	739.043	430.426	550.444	792.775	441.906	1367.32	1001.35	138.356	1198.93	337.275	134.15	1515.39	883.908	2412.7	2078.92	556.947	1928.05	1328.24	1004.55	1204.42	1638.68	708.606	915.342	172.666	342.528	529.078	556.256	1057.13	0	627.826	124.494	2777.29	709.52	969.78	1565.11	2373.84	653.41	1318.96	2557.26	1791.78
GH20	N-acetylglucosaminidase	Chitin	6464.02	5909.65	4508.88	5605.25	6582.36	5882.71	5411.89	6011.77	7138.38	6928.55	7299.69	7272.66	4880.99	5449.31	5587.48	5066.58	3861.78	4452.97	7998.03	5435.71	7402.99	6558.74	7166.1	6566.7	6643.04	6078.77	6207.35	7632.96	6358.4	6599.18	5855.58	6665.91	5183.72	2809.2	4886.52	0	5361.61	3962.31	4517.73	3920.79	5195.51	6713.2	7223.85	4304.52	3838.07	865.506	4877.09
GH23	Peptidoglycan lyase	Peptidoglycan	461.498	214.007	3529.05	2535.74	7054.98	14109.3	16132.7	11361.1	11821.3	11389.9	10171.5	8964.58	15251.9	15277.4	12197.3	14804.9	8963.7	4559.72	18450.4	9878.73	13580.7	14915.3	11635.3	14788.2	13433.1	11740.2	12801.3	19697.7	12860.8	15029.9	10857.2	14537.9	13909.5	8724.6	15434.8	568.785	11373.4	11289.2	16433.3	14906.7	11159.6	20217.5	21982.6	11484.8	13837.9	18405.4	12064.9
GH24	N-acetylmuramoylhydrolase	Chitin	0	79.9572	0	129.396	489.202	1771.65	1013.31	1478.48	944.953	1393.67	1135.74	774.522	525.35	1749.12	427.108	1307.15	793.95	142.897	3277.38	536.624	2598.06	3092.75	1201.62	3904.87	1847.68	2054.33	2509.11	2204.1	1380.1	1451.6	937.62	1573.53	0	161.997	2096.28	0	864.831	835.589	619.82	708.755	785.595	1090.96	2188.51	832.208	219.305	0	0
GH25	Lysozyme	Chitin	1753.64	1568.96	2108.88	1924.45	2196.7	3921.63	3456.65	2442.69	3550.48	3633.21	3949.53	3838.41	2157.6	3711.47	3177.01	3112.99	2857.44	1298.42	2106.41	2210.5	3766.18	3682.56	3679.23	3642.84	2177.73	2713.2	2897.1	4115.3	3589.44	4076.23	4077.98	3357.01	555.922	1068.53	2515.5	0	1659.93	1193.75	1038.51	3057.44	2819.97	3123.27	3373.52	5264.28	2083.22	2670.99	2912.54
GH26	Endo-Beta-1,4-glucanase / cellulase	Cellulose	2276.1	2045.59	2903.42	2251.42	2779.66	2975.06	2564.14	2855.31	2816.58	2810.77	2529.05	2643.55	3337.08	2905.39	3238.63	3549.02	2378.98	972.402	652.454	1694.73	2358.84	2346.28	2492.11	1900.12	1893.81	1831.32	1800.59	2401.2	3110.72	2815.83	3941.9	2958.21	7998.91	234.192	4015.09	6421.44	2293.2	1798.24	2295.55	3656.42	2672.49	2425.06	1801.67	2509.45	5152.97	2556.23	3292.12
GH27	Alpha-galactosidase	Oligosaccharides	143.321	1984.5	1026.11	1678.4	2726.33	3500.18	2220.26	2655.55	3282.24	3264.6	3591.92	3279.16	1533.46	3234.98	4088.87	1755.92	1618.32	2401.7	1205.13	1816.59	2250.05	2797.55	2815.7	1756.49	3489.25	3119.74	3077.64	2388.16	3448.62	3232.79	3913.92	3856.5	1027.18	1333.56	1275.14	0	2701.94	1363.61	2489.02	1636.57	3849.58	2597.34	4538.68	4767.09	2272.21	316.474	2648.85
GH28	Polygalacturonase; exo-polygalacturonase; exo-poly-galacturonosidase; rhamnogalacturonase; rhamnogalacturonan Alpha-1,2-galacturonohydrolase	Pectin	2657.17	4667.17	3780.96	5059.8	10454.7	7705.63	8285.32	10949.3	6363.15	7350.05	6763.88	6056.69	4331.7	7583.61	6932.72	2978.84	4445.82	6543.63	4773.54	4326.22	9523.94	9259.47	9991.88	7678.76	7962.05	7039.39	8821.57	7780.94	9203.87	6822.55	5617.29	7474.27	5906.4	7863.97	3576.2	733.487	10874.4	11537.1	11775.2	4804.91	10805.2	12688.4	7235.45	13049.6	4898.13	4467.67	3248.36
GH29	Alpha-L-fucosidase	Oligosaccharides	1862.24	1012.09	1993.38	2140.69	3706.81	5191.07	4133.79	3630.01	6054.46	7140.97	6668.78	7158.42	4233.55	4897.43	6607.05	4767.25	2777.34	2398.12	4406.24	3383.91	6223.39	5608.1	6674.3	5882.59	7197.99	5841.05	6874.07	5383.58	5574.43	6818.38	5018.8	6257.28	1565.92	2661.71	3018.66	3065.89	3019.41	2018.37	3082.93	4338.3	5758.02	5240.57	4961.2	4460.23	1988.84	2592.79	5101.43
GH30	Beta-glucosidase	Cellulose	0	0	0	0	149.359	189.601	0	143.636	0	482.301	0	249.661	53.4544	295.378	240.818	83.067	0	0	0	0	0	110.448	285.236	0	112.13	337.907	0	0	0	120.756	0	321.704	0	0	0	0	63.8947	0	43.8426	0	257.294	0	120.75	0	0	0	0
GH30_1	Beta-glucosidase	Cellulose	0	0	91.2143	0	833.331	1113.44	931.987	991.537	862.672	1042.17	1034.51	728.43	847.007	1208.26	656.053	945.453	300.251	153.623	452.619	377.406	831.008	563.971	770.328	733.677	758.951	601.679	781.958	646.399	1008.95	814.659	139.423	1161.55	0	0	283.561	0	938.515	812.098	1437.86	679.163	792.423	1328.05	281.633	477.044	778.468	410.376	0
GH30_2	Beta-glucosidase	Cellulose	0	0	0	41.4219	160.628	72.584	40.7912	82.2072	143.008	136.206	136.481	360.569	35.5967	169.006	136.654	34.6054	464.438	282.007	508.02	224.44	245.313	238.97	365.589	91.2646	206.646	242.861	260	227.666	179.798	239.86	141.262	231.577	0	0	91.5027	0	0	0	0	388.352	362.942	168.434	215.488	0	167.996	0	0
GH30_3	Beta-glucosidase	Cellulose	75.8227	0	177.451	164.502	1392.27	1554.29	1448.46	1261.09	1546.08	2063.93	2155.22	1602.92	1959.98	1714.12	1033.55	1721.23	189.157	0	1619.38	432.595	1490.68	1517.21	2181.07	1351.79	1168.06	1226.67	1515.64	1090.37	1709.01	1681.36	1553.42	1776.32	3019.69	1657.31	1284.63	0	1370.89	1373.62	1609.4	1884.05	1368.07	1531.95	2138.05	1816.5	1908.04	747.859	1503.15
GH30_4	Beta-glucosidase	Cellulose	0	0	0	21.2343	222.977	347.452	264.076	68.506	553.617	694.577	434.25	632.002	295.617	708.997	603.642	416.561	71.7722	0	53.2222	120.391	624.966	803.618	966.319	487.088	400.959	553.172	449.556	461.731	559.66	1009.16	277.468	651.885	0	0	0	0	198.623	141.291	72.1017	210.326	676.163	59.9172	275.293	412.432	126.64	233.062	119.296
GH30_5	Beta-glucosidase	Cellulose	904.132	1385.54	1509.13	1189.87	1038.74	737.258	469.789	797.432	999.528	1065.68	1268.81	1184.08	311.657	374.418	593.647	373.292	1704.8	1554.6	902.381	2023.84	911.205	954.898	1285.73	798.066	1450	1375.71	1151.96	651.623	1220.3	623.824	1094.77	649.291	0	0	169.824	0	0	82.5881	293.479	62.8322	329.336	236.697	447.351	512.237	371.206	228.756	212.635
GH30_7	Beta-glucosidase	Cellulose	3274.31	4016.23	2083.56	3256.89	1914.95	432.676	21.2045	524.996	632.921	309.202	645.176	600.464	0	41.7765	184.265	16.5299	1773.15	2451.03	900.557	2630.12	515.717	526.6	1073.04	404.005	1321.22	1069.82	651.57	157.181	989.733	452.906	381.389	985.518	0	0	100.562	0	355.395	268.152	308.297	118.021	564.017	153.533	0	238.766	0	0	259.507
GH30_8	Beta-glucosidase	Cellulose	0	0	0	0	0	35.7906	24.7879	80.3455	53.023	119.625	120.657	0	182.069	107.512	0	112.591	68.2357	106.76	0	0	0	66.2815	76.0204	141.311	111.434	57.0682	293.088	308.543	0	31.6096	160.743	0	0	0	0	0	0	0	0	0	0	0	0	0	76.5852	313.966	0
GH31	Alpha-glucosidase	Starch	13937.8	13562.7	12698.3	13673.9	11853.9	9772.42	7887.04	10067.1	11194.7	10221.3	10222.9	11588.2	7979.18	10814.3	10025.9	8206.15	12679.6	13647.6	11136.2	14240.3	10449.8	8385.22	10360.9	9229.64	12915.9	10860.6	10552.1	9745.65	9528.05	8066.41	6832.68	10703.1	11617.2	12437	8830.8	11403.3	10582.4	7529.46	8802.75	8257.72	10001.5	10302.2	10209.5	8909.86	11605.9	12473.1	8643.89
GH32	Endo-Inulinase	Inulin	4639.45	4592.95	3680.22	4237.5	3474.52	2072.07	2209.34	2391.02	2746.26	3050.28	2431.79	2777.67	1393.45	1717.63	1734.01	2459.71	2210	3978.83	2265.36	2329	1709.03	2111.76	2022.76	1887.6	1315.27	2090.53	2463.57	1640.06	1788.1	2213.67	882.18	2321.9	575.042	2592.68	840.919	0	1622.88	1813.88	1143.05	1761.92	1908.68	1678.25	1383.42	1691.11	1540.86	836.349	1157.36
GH33	Alpha-L-rhamnosidase	Pectin	1225.34	762.743	1549.77	1476.62	859.226	1186.03	867.64	805.107	1290.05	1909.43	1536.77	1953.88	970.236	1511.55	1237.95	926.899	3131.53	1636.92	2138.48	2276.84	1265.03	2173.72	2446.54	1636.27	1905.31	2040.91	1681.96	1976.14	1889.95	1480.05	573.109	875.901	826.5	1192.74	762.889	936.323	0	106.178	309.301	856.09	1073.46	1225.85	1060.95	532.156	952.381	0	532.247
GH35	Beta-galactosidase	Pectin	5583.01	6945.25	5605.92	6366.77	8338.39	6772.86	7482.46	7500.89	7072.51	7615.53	7482.33	7144.54	5026.86	6838.92	5988.09	3495.76	8394.63	7918.44	5564.89	6522.14	7980.45	7641.56	8401.79	6726.02	9785.96	8426.09	8765.1	6889.89	7089.35	6784.81	6019.94	7947.71	4947.93	3612.52	4499.73	3908.89	8424.93	6546.6	8533.49	5015.64	7288.77	9533.96	7959.01	9044.6	4671.71	5432.89	6447.67
GH36	Alpha-galactosidase	Oligosaccharides	7961.04	5787.05	7173.07	6130.54	4311.3	4047.35	4677.82	5184.64	4413.63	6005.51	5177.7	5184.37	5054.43	3642.69	4479.74	5226.14	6686.35	5006.97	5670.01	6479.87	4065.16	3516.14	4279.59	3768.4	3527.25	4576.53	3357.66	4027.98	3941.84	2414.46	3913.81	3857.11	5393.96	3433.25	5010.7	12611	2589.56	3092.3	3190.83	4167.38	2918.12	3133.89	3874.6	2894.89	5933.68	5545.67	6481.76
GH37	Trehalase	Trehalose	2168.78	2901.95	1924.61	2352.56	2049.64	1877.17	1217.67	1608.77	1851.56	2137.41	2151.49	2631.29	2106.01	2666.52	2137.26	2232.77	1267.85	3023.5	1102.25	2529.34	1804.18	1809.93	2448.44	1810.57	2169.53	2024.94	2034.7	1324.28	1895.03	2232.15	1933.23	1870.8	3733.71	3502.86	1501.2	620.33	2099.65	1166.32	1474.06	987.027	2811.24	2470.81	4340.61	3252.2	1640.48	1937.01	1894.6
GH38	Alpha-mannosidase	Oligosaccharides	5914.31	5278.44	4205.01	5510.71	1924.28	2834.4	3772.86	4797.04	1679.49	2717.22	3082.53	2549.44	3896.7	2281.03	3880.29	2859.55	3560.93	2757.33	2011.14	2814.36	2878.6	2346.67	1877.52	1985.54	2553.2	2075.58	1854.43	1954.69	2378.82	1929.76	2888.88	2628.98	5262.41	4331.3	4105.23	12251.7	3740.78	3363.75	2979.19	4655.43	4284.22	2960.33	2205.84	3827.71	4531.55	2676.7	3595.34
GH39	Beta-glucosidase	Cellulose	79.8098	423.077	955.87	546.044	1752.61	2765.67	2910.32	2412.11	2476.84	2607.26	2656.91	2957.81	2080.13	3164.94	3001.47	2392.17	1062.36	771.101	903.336	1028.49	2473.4	1899.73	2466.11	1849.25	2644.91	2484.02	2504.39	2152.33	2477.88	2434	1575.32	2391.19	1904.32	1024.77	3230.13	0	2256.19	1420.97	2047.66	1654.72	3144.6	3335.79	4908.56	3070.95	1544.79	2577.36	913.131
GH42	Beta-galactosidase	Pectin	5261.75	4024.06	4961.61	4478.42	2501.21	4251.68	4436.92	4898.23	3797.06	4749.08	4981.41	4774.6	4694.12	4027.42	3324.01	4364.16	7585.69	3997.34	7088.29	4881.64	4956.18	4787.1	4553.5	4165.59	5458.61	4466.41	4976.71	5416.89	4151.71	3299.17	5588.52	4322.61	5257.43	2891.51	4052.85	5489.44	1622.13	2349.08	1025.22	3615.54	2936.97	3049.91	1066.76	2210.84	3071.57	2442.08	4700.78
GH43	Endo-Beta-1,4-xylanase	Hemicellulose	0	0	0	0	280.99	286.941	178.064	241.773	276.299	197.704	295.649	265.139	121.098	338.01	696.147	250.405	0	202.879	0	0	344.503	345.452	488.075	527.243	312.75	279.024	248.681	389.706	499.464	296.498	280.083	674.13	0	0	0	0	0	59.1531	0	104.578	0	0	0	0	0	0	0
GH43_1	Endo-Beta-1,4-xylanase	Hemicellulose	896.781	1558.17	1210.18	1287.84	1555.3	1611.12	1771.07	1307.46	1828.22	1971.54	1812.02	2262.02	2171.37	2033.45	2120.18	2265.49	1695.5	1749.23	2284.37	1955.9	1807.48	2017.64	2635.8	1840.52	2817.47	2225.96	2544.18	2565.15	1941.35	2578.37	2022.65	1808.03	422.03	1231.68	246.585	0	901.23	455.712	170.281	582.343	1573.64	1814.74	1267.11	585.768	363.631	0	501.704
GH43_2	Endo-Beta-1,4-xylanase	Hemicellulose	0	0	0	0	209.671	173.219	220.958	174.919	239.275	537.947	437.185	461.273	387.258	408.571	325.832	362	0	0	0	0	424.352	384.721	542.781	156.844	275.29	387.055	75.0415	154.596	369.481	515.562	0	620.691	0	169.532	0	0	0	0	0	69.8579	363.449	252.977	0	285.695	183.86	0	197.905
GH43_3	Endo-Beta-1,4-xylanase	Hemicellulose	1120.3	972.492	715.518	435.717	1501.01	1519.58	2326.36	3018.22	1417.8	1647.37	1135.98	1050.42	1418.38	1877.37	2033.24	1565.91	118.457	0	910.428	0	1119.57	621.346	807.32	678.662	338.017	476.795	551.254	135.747	1019.47	957.517	1126.4	1530.94	1267.09	1072.56	3072.56	1618.74	1635.85	2659.74	1872.59	1813.02	996.614	1317.85	1402.26	1625.28	2778.13	2843.45	1560.03
GH43_4	Endo-Beta-1,4-xylanase	Hemicellulose	0	0	0	0	291.962	286.131	287.393	368.258	152.36	545.115	284.195	277.627	51.9169	207.748	219.49	20.5951	72.174	63.394	384.032	0	379.822	224.716	521.519	73.8608	149.041	270.069	174.542	198.63	78.1461	144.606	0	322.022	312.261	0	0	0	505.213	382.24	260.315	363.499	79.2298	223.538	0	107.859	313.898	154.392	0
GH43_5	Endo-Beta-1,4-xylanase	Hemicellulose	341.993	389.619	1013.14	590.971	1401.45	1772.76	1221.56	1085.95	1438.76	1795.5	1473.47	1619.05	1306.48	1689.75	1684.2	795.884	595.128	652.922	593.852	1167.34	1899.59	1928.72	2096.11	1323.74	1764.83	2051.26	1667.06	1855.51	2114.56	2068.66	2428.14	2093.01	2710	1176.14	859.491	0	1355.49	647.655	1427.81	926.682	2675.59	1693.98	1487.01	2608.19	1591.67	1098.09	1157.43
GH43_6	Endo-Beta-1,4-xylanase	Hemicellulose	2631.22	3263.67	2480	2819.74	1446.98	207.942	62.1901	315.928	829.363	155.456	787.334	679.836	99.3642	151.635	173.264	25.5832	2117.06	3358.16	917.978	2943.12	340.41	704.032	1601.68	536.319	1461.57	911.355	861.041	410.473	642.165	492.576	224.963	457.858	900.111	1187.63	676.322	0	1099.02	1050.5	851.996	0	728.294	329.022	308.776	778.466	250.125	665.421	112.235
GH43_7	Endo-Beta-1,4-xylanase	Hemicellulose	169.965	0	0	450.438	151.347	1356.32	716.337	398.078	420.358	590.339	600.803	1458.03	2432.87	2048.53	2559.54	3258.71	166.8	149.369	206.973	248.579	0	242.67	62.7231	290.16	258.846	239.361	331.493	329.939	767.598	292.51	540.437	0	0	0	184.822	0	0	0	0	229.043	794.25	0	0	0	1226.3	0	976.671
GH43_8	Endo-Beta-1,4-xylanase	Hemicellulose	0	0	0	0	587.964	452.236	536.609	326.005	918.957	911.999	1180.96	990.783	1215.97	858.923	923.761	649.358	0	0	867.349	0	1199.39	1392.49	1595.8	884.596	510.404	982.364	707.466	428.428	1035.02	1944.24	1147.62	867.171	0	826.501	0	0	107.087	46.219	0	164.041	1164.31	617.859	0	1117.67	0	0	0
GH43_9	Endo-Beta-1,4-xylanase	Hemicellulose	103.705	28.7081	454.543	213.356	1149.69	1307.81	1409.3	1115.78	1132.09	1020.58	1059.39	783.883	1069.83	1318.23	1087.62	623.847	533.024	439.924	1508.36	168.859	1340.42	1533.32	1251.99	1792.37	2161.37	1023.99	1480.58	2400.84	1037.3	1316.9	1322.42	1699.58	747.563	696.847	1069.87	0	1191.1	328.686	1889.06	819.308	1107.27	1869.08	3149.99	1940.98	1330.82	1636.09	1672.42
GH43_10	Endo-Beta-1,4-xylanase	Hemicellulose	400.683	57.8599	467.511	275.74	2034.44	2390.28	2926.21	2005.87	2842.31	3337.86	3427.04	2866.6	2777.26	3424.62	2919.33	2197.24	1058.81	279.745	1623.77	1333.8	2894.56	3541.59	4389.35	3478.13	3859.85	3052.08	3332.2	2689.5	3477.6	2690.03	2827.88	2860.22	0	1055.48	660.475	0	2206.3	1353.37	1150.29	975.833	1115.79	1694.61	1752.04	1386.72	1460.67	983.43	371.484
GH43_11	Endo-Beta-1,4-xylanase	Hemicellulose	1279.36	1708.97	1135.12	1157.59	1129.62	1460.46	648.11	677.204	1064.17	859.383	973.043	1579.92	1059.68	893.708	1028.57	598.93	1120.97	872.03	1307.08	295.162	1342.73	1215.52	1344.87	1743.33	1207.06	1608.02	1508.91	1895.17	997.203	770.918	1059.09	822.446	0	0	167.615	0	236.886	616.511	341.995	273.034	389.871	860.784	185.462	412.327	488.88	353.41	0
GH43_12	Endo-Beta-1,4-xylanase	Hemicellulose	493.178	479.698	1266.4	845.9	1245.14	2266.2	2825.38	1611.03	2157.67	2379.89	2451.76	2758.21	2937.73	2511.82	1961.48	2263.32	965.667	1027.6	2947.75	1361.7	2493.68	2559.13	2571.36	2548.9	2817.62	2363.62	2832.21	2595.09	2531.39	3016.73	1963.63	1724.83	0	741.159	420.213	0	268.098	1022.2	758.708	1552.3	1281.85	1728.79	41.3868	1093.26	322.656	0	671.754
GH43_13	Endo-Beta-1,4-xylanase	Hemicellulose	764.044	620.114	789.763	952.771	306.054	0	0	74.7874	62.6716	91.0867	174.27	33.8382	51.8081	55.1918	0	0	451.203	817.78	0	117.32	0	155.075	0	162.85	418.097	455.316	218.765	194.712	179.154	228.375	246.84	223.724	193.677	819.134	315.992	0	579.781	769.625	258.805	44.0707	255.56	210.636	162.131	540.929	328.813	159.436	0
GH43_14	Endo-Beta-1,4-xylanase	Hemicellulose	1951.7	3241.57	1665.16	2378.84	1605.57	261.374	0	420.71	461.339	210.15	662.636	940.677	0	266.525	0	112.637	1072.25	3011.58	469.998	2082.9	498.688	545.561	590.791	464.128	788.225	1069.15	782.272	370.158	455.586	462.606	488.65	855.638	782.063	1061.43	316.707	0	302.378	528.867	122.007	0	539.053	94.5092	95.0059	0	207.104	169.551	0
GH43_15	Endo-Beta-1,4-xylanase	Hemicellulose	0	0	0	0	0	46.9495	42.5359	0	0	55.2344	0	0	177.399	163.06	0	77.4446	0	0	0	0	0	19.6441	30.5671	0	0	0	12.1542	0	105.653	105.463	0	0	0	0	0	0	0	0	0	0	0	0	0	0	205.836	0	0
GH43_16	Endo-Beta-1,4-xylanase	Hemicellulose	0	0	0	36.2157	29.7691	12.3963	63.4241	0	43.5881	71.2278	62.1069	99.0131	152.336	0	121.797	0	98.1256	0	13.3228	109.555	74.8557	57.6991	0	121.847	29.4528	66.5024	67.9114	619.741	46.7126	0	0	0	0	0	0	0	0	0	0	0	0	0	0	0	0	0	0
GH43_17	Endo-Beta-1,4-xylanase	Hemicellulose	0	0	150.933	113.089	737.563	943.189	894.052	963.456	751.123	1264.61	1213.34	885.892	1244.55	1334.86	1427.41	1712.26	639.131	307.942	142.112	363.627	1084.87	1368.34	1369.63	834.759	993.521	1032.37	989.241	699.262	1330.88	1297.11	1720.97	1039.53	735.847	1432.62	1013.68	4974.16	1228.45	453.019	1365.67	1131.43	1834.19	1335.28	959.221	1885.08	1710.63	2556.41	1978.84
GH43_18	Endo-Beta-1,4-xylanase	Hemicellulose	0	15.5537	429.692	106.748	1707.76	1742.7	1635.84	2005.04	1307.1	1874.33	1250.4	1754.9	1002.96	1743.19	1962.03	1191.74	487.529	445.345	350.352	429.916	2026.87	2285.1	2753.57	1844.57	1722.23	1872.49	2095.64	1418.1	2117.29	2070.63	1671.07	2425.87	1152.93	591.151	610.608	0	1825.14	1249.41	1468.33	1458.32	2435.13	1486.51	1041.52	1995.27	817.522	446.697	637.433
GH43_19	Endo-Beta-1,4-xylanase	Hemicellulose	126.878	0	47.7313	0	745.299	1072.66	464.203	443.017	1314.05	1133.11	1058.23	1049.98	251.693	1073.76	746.475	488.115	181.536	243.674	1387.28	306.284	1160.63	982.274	1374.92	662.799	1094.07	1080.84	845.022	762.301	1118.33	1087.73	1025.52	1456.59	0	0	157.596	0	351.463	162.818	230.171	360.48	641.52	312.604	571.603	450.087	394.043	0	365.06
GH43_20	Endo-Beta-1,4-xylanase	Hemicellulose	0	0	0	0	0	8.57106	0	0	0	0	0	0	0	29.8241	0	34.3892	85.9133	0	0	0	40.0964	104.684	65.3096	80.69	0	78.7241	52.8297	21.6196	41.9255	159.479	292.604	39.1904	321.721	0	207.374	0	0	0	0	146.413	0	186.757	113.901	0	215.703	0	289.742
GH43_21	Endo-Beta-1,4-xylanase	Hemicellulose	518.818	805.936	608.613	762.777	570.166	78.7795	0	138.299	150.421	77.3095	302.639	0	0	42.8244	0	21.4148	418.694	1374.86	473.821	806.504	267.861	178.335	421.724	420.381	623.292	174.324	325.06	187.995	279.956	0	214.381	244.558	358.323	279.297	135.867	0	495.501	80.1977	82.5779	68.5798	372.777	0	0	229.677	276.425	121.827	473.559
GH43_22	Endo-Beta-1,4-xylanase	Hemicellulose	1127.94	1445.09	1338.45	1130.26	1054.86	630.787	726.183	571.166	1634.13	902.467	1235.65	1122.45	268.209	489.095	204.905	587.852	1839.79	1437.18	1382.2	2548.39	1294.85	1692.2	1571.17	2419.08	2148.61	1771.38	1874.97	1837.56	1538.51	813.503	1473.69	723.929	0	551.915	360.976	0	719.12	328.634	336.856	102.235	420.538	172.566	145.52	159.693	741.012	1427.65	0
GH43_23	Endo-Beta-1,4-xylanase	Hemicellulose	0	59.1505	0	0	0	80.4982	87.247	0	39.1012	0	46.1007	108.897	0	0	0	96.7255	0	69.8141	0	0	0	157.236	150.558	43.8197	204.155	589.241	229.26	287.661	0	82.136	0	0	0	0	0	0	0	0	0	0	0	447.926	0	0	0	0	0
GH43_24	Endo-Beta-1,4-xylanase	Hemicellulose	966.263	1178.82	1121.79	1495.7	1170.2	851.296	1016.57	843.865	1446.5	1359.2	1591	1621.56	925.854	956.055	617.65	689.089	1116.36	1153.6	2110	2407.97	1421.54	1872.85	1874.86	1690.35	2107.1	1685.83	1896.23	1772.97	1026.4	1187.91	766.591	573.93	951.516	1065.63	381.489	0	452.119	417.59	296.005	361.352	1573.96	703.151	96.9887	1180.29	906.331	478.74	630.338
GH43_25	Endo-Beta-1,4-xylanase	Hemicellulose	0	0	0	0	0	0	0	0	0	0	0	0	0	0	0	0	0	0	0	0	0	0	0	0	0	0	0	0	0	0	0	0	0	0	0	0	228.296	152.243	125.867	0	0	0	0	0	83.4442	0	0
GH43_26	Endo-Beta-1,4-xylanase	Hemicellulose	2640.38	3416.93	2335.9	2848.19	3223.78	3875.73	3059.83	3261.11	3771.11	3227.81	3243.69	3591.1	3179.68	3583.39	5259.08	3205.66	2547.04	3653.28	2570.81	3622.99	3426.15	3759.09	4421.19	3174.47	3792.46	4303.15	3534.96	3821.4	3790.04	4525.46	3053.7	3657.26	2865.02	2244.4	2383.67	1690.4	3527.31	3242.25	2786.64	2866.41	4164.69	4647.68	2578.44	3800.89	2067.67	2903.51	2909.85
GH43_27	Endo-Beta-1,4-xylanase	Hemicellulose	81.2317	0	78.6545	55.8165	193.032	166.174	261.6	63.4284	245.264	237.201	378.499	203.992	116.841	90.1259	82.6706	121.262	434.419	82.2505	324.042	448.837	259.146	431.634	515.957	252.416	591.893	400.885	333.066	378.363	346.985	163.91	281.164	51.247	0	0	0	0	0	0	0	0	0	0	0	0	0	0	0
GH43_28	Endo-Beta-1,4-xylanase	Hemicellulose	0	0	29.9092	94.9191	262.348	525.872	451.66	232.184	688.11	616.226	548.548	509.349	612.829	789.001	674.635	647.887	194.78	17.0748	107.334	125.219	742.806	595.874	533.052	723.411	376.776	340.758	662.106	490.039	555.515	693.273	627.231	399.108	0	326.217	0	0	194.434	51.3196	57.2171	89.1167	476.873	347.633	0	541.477	246.966	164.579	0
GH43_29	Endo-Beta-1,4-xylanase	Hemicellulose	335.949	492.99	658.367	477.995	2343.55	3026.59	2442.35	2639.75	2500.33	3866.05	2523.5	3313.93	2363.94	3380.57	2227.05	1517.69	571.85	166.197	1260.38	309.947	2635.77	2698.69	3067.38	2328.18	2292.09	2241.54	2725.96	2460.02	2757.6	2711.66	2209.71	2533.93	0	1038.59	473.629	0	1630.87	743.989	729.449	1234.99	1433.72	1620.37	1390.56	1345.29	2042.78	3228.6	622.172
GH43_30	Endo-Beta-1,4-xylanase	Hemicellulose	956.896	1162.58	829.276	1105.95	483.946	432.472	408.796	263.446	782.652	392.67	438.264	448.734	1296.27	291.536	192.605	867.072	404.925	1103.15	286.749	629.974	620.242	850.797	728.834	846.612	214.529	919.799	621.839	462.455	338.813	561.245	582.212	448.235	1557.08	2779.34	1755.74	1050.8	1788.67	2004.93	784.572	1273.5	1981.89	474.475	407.826	1136.15	548.239	657.673	897.244
GH43_31	Endo-Beta-1,4-xylanase	Hemicellulose	0	0	0	0	0	41.8058	20.1804	0	0	66.2792	68.2708	118.881	38.9398	107.57	63.9059	251.692	0	0	870.111	0	84.5575	160.728	107.493	242.272	0	49.4569	53.2072	262.8	156.122	365.515	376.795	63.2463	0	0	0	0	0	0	0	0	0	0	0	0	0	0	0
GH43_32	Endo-Beta-1,4-xylanase	Hemicellulose	0	55.6623	455.71	66.8034	830.557	800.829	1059.38	1088.8	1098.4	1116.45	941.502	409.933	613.571	914.901	1532.7	444.19	0	61.532	84.2822	0	1174.2	816.28	948.273	857.733	527.282	866.55	485.592	146.463	691.093	1199.88	0	947.45	0	740.159	479.359	0	854.606	801.133	840.72	886.214	1062.54	465.249	0	576.62	143.703	755.613	0
GH43_33	Endo-Beta-1,4-xylanase	Hemicellulose	0	0	0	52.3197	39.0517	272.721	205.532	138.099	359.105	241.155	258.76	171.578	306.992	246.441	481.057	432.437	0	22.0273	826.348	92.0325	431.234	382.623	326.368	276.686	407.281	209.672	276.935	374.795	147.986	402.125	238.917	255.61	0	0	0	0	214.174	114.889	39.4508	141.696	91.7008	0	200.917	0	109.851	0	199.713
GH43_34	Endo-Beta-1,4-xylanase	Hemicellulose	1038.01	1422.76	1867.85	1457.87	3859.22	3681.75	3296.35	2964.71	3545.94	4407.26	3813.16	4168.69	2056.06	3581.32	4693.62	3019.94	2080.79	2704.3	3451.68	2870.32	4368.15	4184.83	5608.01	3580.2	5239.07	4482.98	5087.8	5128.16	4083.16	4421.06	4207.09	3500.86	2015.84	1447.52	1291.03	0	2626.89	973.964	3078.07	1686.91	3669.23	4508.25	2937.37	3897.53	1663.33	1374.92	1533.82
GH43_35	Endo-Beta-1,4-xylanase	Hemicellulose	0	0	0	0	0	22.6491	60.1312	0	0	27.5688	0	90.2361	124.828	146.144	68.9492	182.083	0	0	559.978	0	0	16.8808	0	43.7012	65.2894	0	0	0	100.674	141.221	87.7687	0	0	0	59.3314	0	0	0	0	0	0	0	0	195.086	0	0	208.127
GH43_36	Endo-Beta-1,4-xylanase	Hemicellulose	1187.17	1352.1	1070.59	948.996	700.249	200.361	0	83.6564	319.434	91.903	346.498	263.528	75.397	63.9233	119.556	145.908	565.193	1283.87	350.99	886.525	190.731	252.295	319.797	246.683	576.514	490.574	401.914	86.894	256.622	418.056	664.728	249.336	0	103.751	0	0	550.29	661.206	117.073	160.84	316.783	0	117.522	217.003	29.5177	243.301	0
GH43_37	Endo-Beta-1,4-xylanase	Hemicellulose	0	0	0	0	32.3828	133.123	56.0534	48.7896	221.656	149.983	81.4339	57.3914	217.332	248.336	0	196.282	233.596	312.796	243.072	127.509	482.632	423.88	501.398	372.673	752.973	740.502	629.111	737.717	295.591	422.802	0	82.1576	521.197	819.483	375.643	0	81.1519	132.36	24.3354	86.0256	304.622	263.995	0	0	404.665	236.467	330.161
GH44	Endo-Beta-1,4-glucanase / cellulase	Cellulose	0	0	0	0	0	43.7441	148.16	0	0	0	23.7049	0	339.963	37.2224	0	329.959	0	0	0	0	0	0	0	39.0765	0	0	0	20.8867	0	32.6539	78.7634	0	0	0	0	0	104.004	0	0	0	0	96.4713	0	0	0	0	0
GH45	Endo-Beta-1,4-glucanase / cellulase	Cellulose	2680.83	5606.87	3415.89	3796.81	1433.94	582.192	119.548	566.752	1436.4	279.629	1157.84	860.901	264.556	101.355	329.497	36.1713	711.924	3033.53	1590.78	3349.86	787.597	791.591	1721.67	583.8	1910.35	1342.88	920.885	529.106	729.479	512.279	0	750.662	943.843	1068.04	0	0	1153.62	1010.13	487.611	49.4186	678.157	52.2346	772.296	314.562	645.551	403.6	0
GH46	Chitosanase	Chitin	0	0	0	0	35.1258	7.10046	64.7735	0	0	0	0	0	346.815	0	0	58.0135	0	0	0	0	0	0	0	0	0	0	0	0	0	0	322.19	0	1835	119.116	548.9	1426.95	0	288.373	0	695.704	0	0	0	97.6126	754.494	274.209	134.735
GH47	Alpha-mannosidase	Oligosaccharides	9561.87	11631.3	8621.61	9366.35	7324.19	1135.02	403.728	1636.37	2917.26	790.352	2779.5	2828.85	319.361	908.596	1086.71	576.142	5107.45	12009	3382.53	7891.35	2028.31	2212.42	3910.69	2048.9	3119.5	3822.82	2903.57	1210.24	1770.01	1646.68	1485.91	2732.84	3093.91	7956.85	2145.38	1067.17	6477.05	4607.52	3035.95	1252.69	5227.02	1408.76	2005.11	2952.51	3048.62	935.544	1665.38
GH48	Endo-Beta-1,4-glucanase / cellulase	Cellulose	0	0	0	60.4167	0	0	0	0	0	0	0	0	184.594	0	0	54.58	0	0	0	0	0	0	0	0	0	0	0	0	0	59.1164	171.892	0	804.449	222.825	290.142	0	0	0	0	184.858	120.778	0	0	0	922.302	1007.71	306.391
GH49	Dextranase	Dextran	0	0	37.1255	0	0	0	0	0	19.7231	0	0	0	169.25	0	0	64.7394	0	0	0	0	0	0	0	0	0	0	0	0	0	0	0	0	0	0	64.5755	0	0	0	0	0	86.4164	0	0	162.552	0	0	0
GH50	Beta-galactosidase	Pectin	0	0	0	52.941	0	213.792	83.1779	136.138	215.93	473.978	91.6217	218.194	234.437	146.927	204.925	275.56	92.9319	0	610.527	233.97	192.107	198.09	259.835	101.502	182.48	279.826	70.8427	187.646	25.3017	125.029	273.408	166.829	249.318	0	568.467	0	0	59.0376	50.7807	0	402.757	399.635	666.369	564.478	0	0	0
GH51	Endo-Beta-1,4-glucanase / cellulase	Cellulose	5732.55	5041.28	4832.03	5684.42	5275.52	4860.8	5224.92	5135.79	5776.3	6419.67	5036.56	6216.92	5791.7	5511.2	7042.97	6032.43	7325.06	5771.39	7812.02	6391.22	5080.56	5196.54	6389.5	4529.83	6494.99	5497.34	5282.73	5586.95	6024.77	5035.48	7435.82	5001	5470.07	4929.77	4421.59	4329.62	3877.52	4199.93	4051.24	5294.55	5920.7	5503.72	4024.97	7584.47	6414.8	3389.87	6698.77
GH52	Beta-xylosidase	Hemicellulose	0	0	0	0	0	0	0	0	0	0	0	0	51.1272	0	0	24.0564	0	0	17.9109	0	0	0	0	0	0	0	0	0	0	0	0	0	0	0	0	0	0	0	0	0	0	0	0	0	0	0	0
GH53	Endo-beta-1,4-galactanase	Pectin	1552.56	1638.91	1502.84	1955.23	1884.78	1525.47	1043.51	1060.1	2138.31	1807.39	2465.53	2309.79	1039.61	1638.48	873.528	803.797	2483.74	3032.72	1907.82	2931.79	2374.07	1768.27	2552.01	1739.39	2354.89	2189.67	2117.07	1515.47	2351.47	1899.05	1487.95	2464.15	1903.12	2106.71	1047.67	3957	2360.69	1444.76	1251.45	695.514	1574.32	925.567	1575.18	2348.42	1667.27	821.564	729.779
GH54	Beta-xylosidase	Hemicellulose	1430.43	1444.89	841.679	1474.64	1041.3	344.043	271.244	609.043	446.268	295.883	440.628	319.004	377.688	300.1	111.479	335.888	633.243	1310.41	473.342	739.131	123.693	287.181	438.579	325.561	236.595	450.412	351.919	138.211	50.0779	335.586	622.75	431.204	4464.81	1485.08	1064.59	2422.51	495.703	960.99	213.257	803.243	394.008	223.278	610.787	485.875	1969.15	1017.13	580.231
GH55	Glucan Beta-1,3-glucosidase	Hemicellulose	3909.8	5318.48	3545.09	4566.94	4737.96	4483.73	2880.58	3581.08	3847.29	3473.62	4118.95	4458.08	3648.73	4582.91	4630.14	2390.69	2934.45	4327.83	1875.59	2623.83	2999.12	2822.4	3788.83	2906.51	3565.49	3753.88	3103.73	2289.73	3813.24	2942.8	4515.44	3920.42	4739.33	5234.14	4125.68	0	4122.47	4312.73	4546.08	3483.57	4522.65	4750.61	5575.4	5703.45	4084.17	6737.67	4894.19
GH57	Alpha-amylase	Starch	0	0	0	42.419	0	46.2357	179.687	0	0	82.1425	0	0	160.201	80.6316	77.8745	303.441	0	0	0	0	0	7.81488	0	0	0	0	27.3443	161.262	62.7958	79.7079	0	0	351.985	0	131.816	0	0	96.6288	197.82	111.874	0	0	0	0	0	0	195.313
GH59	Beta-galactosidase	Pectin	0	0	67.8195	0	51.4591	19.697	0	0	128.728	72.2799	126.924	0	0	10.7691	0	89.8476	541.825	168.927	323.486	399.301	169.642	219.403	83.1034	185.167	267.024	215.156	231.007	319.864	124.772	52.9777	438.774	67.1155	0	0	0	0	122.475	0	66.2329	0	0	0	0	0	0	0	0
GH62	Endo-Beta-1,4-xylanase	Hemicellulose	2287.73	3411	2183.81	2079.12	1156	242.466	154.475	565.603	986.86	85.6403	479.741	581.153	376.173	161.538	0	478.303	646.872	3024.11	1027.16	1753.23	307.375	391.092	644.987	222.02	527.157	799.867	509.956	517.53	137.776	422.404	1080.06	415.965	0	692.997	149.732	0	540.626	370.522	234.474	164.337	493.753	0	313.131	0	962.821	0	0
GH63	Alpha-glucosidase	Starch	1829.12	1314.82	1019.46	1719.47	1579.76	899.535	478.913	655.331	1283.55	1245.07	710.306	1340.23	969.882	886.793	863.386	1424.93	1051.09	1121.89	584.098	1489.01	1063.34	1223.07	1460.66	810.23	940.361	1222.58	758.486	332.294	1296.25	1258.44	2143.1	689.585	1166.61	419.042	1185.56	1341.33	1040.15	1108.7	719.4	859.705	1030.55	262.636	847.242	501.116	1893.25	920.024	0
GH64	Beta-1,3-glucanase	Polysaccharide	2721.7	2177.85	1771.24	1580.98	1033.23	221.079	128.5	151.09	818.662	366.882	478.863	629.078	363.993	151.977	0	189.317	527.943	2045.35	359.544	2013.88	240.106	447.004	450.233	640.283	349.082	587.633	846.214	254.244	357.211	734.749	680.837	418.465	3499.93	1901.12	2898.46	3104.7	1493.92	2448.6	832.474	1592.46	1573.69	1042.65	2168.49	978.601	2562.9	970.843	1843.67
GH65	Alpha,alpha-trehalase	Trehalose	4445.96	3586.95	4394.84	3131.48	3739.15	2198.03	3083.6	3166.98	3432.16	3004.53	2248.28	2919.47	3952.02	2667.23	3491.43	3286.84	6696.08	3919.43	5214.32	3837.19	3496.21	2897.7	2564.27	3274.91	3307.83	3097.26	2321.59	3003.76	2296.81	2639.3	3850.6	3050.79	2481.1	1292.87	4183.33	7504.97	3187.73	4089.7	3334.18	6164.64	2865.02	3476.25	3837.19	2347.8	6904.83	262.25	4094.88
GH67	Alpha-glucuronidase	Hemicellulose	1758.45	1472.37	1556.28	1613.96	2638.54	2312.17	2480.08	2180.43	2610.27	2898.57	2731.95	3237.93	2314.51	2458.6	2465.66	2144.49	2245.76	2517.96	2336.65	2512.88	2443.19	2217.93	2987.5	2026.1	3696.25	3299.9	2795.41	2403.79	2693.81	2811.71	2932.88	3136.73	979.597	1305.43	1716.42	0	1371.96	925.461	1508.39	1203.23	1620.42	1643.42	352.056	1185.1	486.164	0	791.443
GH71	Alpha-1,3-glucanase	Polysaccharide	1766.1	2129.88	2009.59	1877.24	964.905	238.637	0	96.0724	566.916	150.578	449.542	622.826	223.891	117.893	0	151.014	832.191	1185.53	626.87	1274.25	287.598	417.259	386.568	290.032	424.417	878.243	730.736	423.048	330.579	215.012	182.331	233.891	318.936	3566.72	777.114	0	1480.41	2655.29	955.192	659.947	864.605	364.036	1384.52	1122.17	671.257	106.492	348.775
GH72	Beta-1,3-glucanosyltransglycosylase	Cell wall	7335.67	8378.55	6088.07	6466.33	4937.56	891.794	62.48	1461.62	2505.41	844.724	1923.93	2191.26	363.031	656.4	719.563	266.567	4156.57	6210.99	2758.97	7068.13	1342.29	1759.29	3257.52	1399.17	2912.1	2785.42	2713.5	864.925	1018.93	1327.81	1389.64	1183.35	2183.67	7182.45	1609.9	793.069	4025.24	2857.64	2092.98	1435.14	2623.83	1654.19	2180.19	1854.52	1590.87	496.005	955.001
GH73	Mannosyl-glycoprotein endo-beta-N-acetylglucosaminidase	Chitin	181.306	0	449.441	509.837	3481.43	3088.71	3345.5	3766.08	3143.83	3666.92	3077.65	2047	3082.98	2979.24	1838.74	3369.16	1167.64	553.139	5280.21	1121	4088.07	2834.35	1979.19	3254.06	3827.12	3091.63	3719.2	4359.1	1761.85	1812.52	1369.8	1659.08	2645.21	2976.78	4080.61	614.677	4324.71	3956.97	3465.24	1807.4	2436.82	4590.31	5297.18	1722.56	2166.1	2995.29	452.296
GH74	Endo-Beta-1,4-glucanase / cellulase	Cellulose	154.146	0	129.186	44.2382	220.169	420.314	709.728	1046.62	1020.34	319.583	320.083	551.511	171.867	260.43	123.577	1563.51	279.691	126.573	699.888	0	971.979	549.168	114.259	744.395	743.83	522.388	1517.45	2020.83	771.637	427.245	3482	382.255	2902.18	429.197	3270.52	0	2922.46	1874.95	2600.36	231.25	959.57	2559.66	1639.05	3610.3	616.289	0	666.373
GH75	Chitosanase	Chitin	357.229	455.116	232.552	346.924	267.884	0	0	0	64.7283	0	28.4562	138.674	0	0	187.404	43.3691	205.655	147.537	160.498	213.976	0	105.552	0	9.62603	0	67.2198	118.807	0	0	0	0	0	253.439	0	0	0	170.286	0	91.9462	0	163.785	0	0	405.021	0	0	0
GH76	Alpha-1,6-mannanase	Cell wall	10276.7	11278.7	8263.63	10870.1	7295.18	2696.44	1762.68	2685.9	4023.5	3045.84	4165.45	4235.29	1905.28	1941.62	2028.54	2259.55	5610.26	11052	5476.41	8035.49	3459.73	3682.92	5341.52	3234.97	3911.53	5584.55	4200.2	2347.11	3683.78	2763.67	2117.25	3487.29	6364.55	7283.23	2813.89	523.756	6610.52	4942.01	3310.44	1753.53	4554.63	2372.38	2378.69	3686.43	2579.97	1200.41	2613.45
GH77	Amylomaltase	Glycogen	320.776	156.117	655.208	634.382	1835.23	3226.43	3940.85	2382.46	2550.57	2736.67	2502.59	2839.66	4913.43	4009.02	3749.63	5511.37	1825.05	644.547	2380.47	961.814	3297.85	3630.41	2447.8	2563.51	3015.96	2356.75	2796.86	3601.51	3925.22	4695.02	5533.58	3512.47	4628.52	4015.49	4454.79	9179.49	3364.85	4559.43	3131.16	4376.65	4744.16	3775.5	4134.93	3224.47	4929.48	1535.95	4483.75
GH78	Alpha-L-rhamnosidase	Pectin	6493.02	8027.39	5370.98	6255.33	5992.28	5116.41	5472.99	4226.63	4958.3	5328.36	4946.43	5452.75	6394.08	4026.99	7252.14	5891.67	6022.48	6791.55	5733.07	8068.92	7015.2	5698.37	6561.54	6453.42	5990.43	5465.09	6396.65	5774.59	7209.24	6554.02	8609.06	6778.71	5264.05	6561.09	4927.89	6414.04	5529.28	8189.53	4666.26	6063.79	5651.13	4901.21	4555.03	5364.8	5211.9	12020.8	5586.02
GH79	Beta-glucuronidase	Polysaccharide	2034.47	3972.94	1817.15	2391.91	1974.9	316.251	126.788	512.96	907.69	280.49	724.961	701.397	36.9102	335.426	623.962	292.02	1346.48	3623.4	980.479	1737.78	830.734	443.011	1553.71	550.569	1106.53	1503.95	752.492	427.255	910.992	526.237	824.403	933.994	2565.16	2101.72	628.244	0	1767.13	1378.72	961.276	181.099	980.443	245.495	498.711	361.284	626.918	513.163	368.543
GH81	Endo-beta-1,3-glucanase	Polysaccharide	4324.37	3600.7	3821.65	4111.23	2341.57	1471.96	874.755	1986.83	1362.9	1537.83	1748.83	2142.16	1201.16	1082.83	1213.17	722.612	3184.5	2740.05	1449.77	3098.16	820.632	1027.76	1420.32	496.967	1051.82	1081.06	1249.37	1188.11	1112.16	492.039	808.81	1170.76	463.757	1068.69	655.405	0	1245.09	854.005	1016.1	301.505	855.571	875.457	0	934.505	544.982	1000.69	1283.2
GH84	N-acetyl beta-glucosaminidase	Chitin	158.167	78.9473	286.18	225.525	401.42	981.117	978.249	665.869	680.79	1020.14	879.259	1061.41	1085.79	1001.7	1247.13	828.366	421.866	587.248	45.2506	0	716.616	715.673	993.719	565.305	1185.85	780.689	754.188	917.322	824.825	928.478	1003.53	853.835	402.129	0	531.656	0	705.014	0	483.375	1294.72	589.163	895.71	1580.83	613.127	346.88	0	1103.13
GH85	Endo-beta-N-acetylglucosaminidase	Chitin	512.495	732.698	639.616	445.137	794.965	272.907	125.875	133.211	740.865	220.277	645.463	663.101	269.358	209.705	0	119.549	168.895	1227.01	0	850.68	413.157	477.753	554.375	269.614	633.007	379.64	342.208	317.093	223.561	369.566	187.624	379.831	346.302	596.638	233.514	0	429.717	464.953	471.963	520.8	979.48	85.2932	0	996.326	107.549	243.301	496.944
GH88	D-4,5-unsaturated beta-glucuronyl hydrolase	Polysaccharide	1568.81	1377.49	1060.27	1035.82	1355.13	922.97	1215.95	792.978	1109.15	960.709	1234.38	1052.99	1378.89	1400.72	845.132	1522.77	1289.24	1560.59	1682.93	939.386	1807.45	1645.12	1328.51	1627.83	1045.86	2674.11	1102.07	1142.25	1166.16	1069.63	876.712	1205.36	1207.38	91.8792	572.751	0	1381.26	1282.44	1622.5	757.279	408.626	614.44	1113.35	433.231	1105.68	1424.98	777.484
GH89	Alpha-N-acetylglucosaminidase	Chitin	0	0	44.1353	0	124.864	215.718	109.745	49.9632	158.661	336.414	164.892	259.771	169.269	235.698	96.5223	94.2933	74.0519	0	73.7091	214.729	113.7	100.396	282.244	132.242	215.717	96.594	211.6	320.319	384.282	157.522	192.426	117.697	160.291	263.305	211.955	0	491.126	385.808	290.917	81.2485	266.824	346.765	439.482	196.097	138.422	0	100.639
GH91	Inulin lyase	Inulin	0	0	52.5944	0	47.9008	20.8674	0	0	0	0	0	64.8239	0	0	0	0	0	0	0	0	0	69.4572	0	94.3066	190.68	47.3796	116.739	0	79.5205	0	0	0	0	0	51.2581	0	0	0	0	0	0	0	184.69	0	0	0	0
GH92	Mannosyl-oligosaccharide alpha-1,2-mannosidase	Oligosaccharide	9706.65	9469.75	12288.1	9494.74	12140.2	12939.4	9807.84	10868.7	12770.1	13881.7	12983.5	15831.9	9097.28	11761.2	11570.5	10486.3	14378.3	12560.9	18049.7	14977.1	14387	13362.1	15855.8	13141.1	16688.8	13363.3	14118	15013.9	11508.9	12388.2	10809.2	11810.2	12583.2	6242.16	8583.82	3609.25	8823.98	7581.29	9769.2	10404.2	9050.21	12212.4	13925.5	13354.6	10302.4	10226	12286.1
GH93	exo-Alpha-L-1,5-arabinanase	Pectin	3487.88	4422.37	3003.38	3777.92	1810.47	803.998	403.363	750.598	1408.81	589.749	1289.44	1109.18	315.86	643.591	597.149	250.662	1546.89	2550.96	1123.9	3247.86	1081.29	1380.39	1925.04	832.383	662.07	1495.72	1323.75	815.137	602.87	747.668	254.024	1007.94	1801.99	1923.8	343.228	0	2021.37	1193.4	763.024	362.459	1277.96	276.979	1159.21	1325.3	816.715	0	417.249
GH94	Cellobiose phosphorylase	Cellulose	856.261	739.139	1003.35	556.649	912.016	809.537	870.063	674.928	1113.11	823.689	1533.73	1071.76	85.3246	539.94	357.888	484.853	1252.72	1424.21	2509.15	1734.84	1665.81	1195.06	1357.58	1361.03	1150.92	1755.56	1346.9	1896.02	703.925	565.001	207.441	533.428	130.837	1017.97	1315.07	0	1084.02	958.143	1155.71	416.202	455.967	2324.05	2316.7	1362.48	492.784	0	409.681
GH95	Alpha-L-fucosidase	Oligosaccharide	1676.56	1920.93	1952.36	2449.55	3749.63	3312.73	2757.12	3110.35	3808.83	3705.94	4853.35	4007.11	2762.11	2892.9	2575.66	2929.81	2046.93	3222.62	3720.24	2506.06	5059.98	4585.58	4541.42	4778.75	4198.83	3967.3	4400.69	4420.87	3752.69	3898.01	3512.27	3772.02	830.687	1910.34	1526.64	1721.94	2740.08	2217.23	2719.86	1745.67	2458.3	2623.89	2341.81	2219.95	1312.11	1571.02	700.546
GH97	Alpha-glucosidase	Starch	256.895	142.285	266.538	562.086	2892.57	3264.85	3421.45	2882.74	3548.42	4115.94	4606.37	3516.68	3584.33	4743.59	3339.58	3346.71	743.461	660.475	2136.14	1113.61	3674.95	4302.37	4751.15	4439.53	4503.5	3478.02	4819.46	4314.23	3473.36	4603.22	4667.74	5235.06	0	2324.85	596.411	0	3135.02	1572.9	2094.5	2172.03	2208.47	2752.15	1918.4	1515	2548.87	1608.62	67.0973
GH98	Endo-Beta-1,4-xylanase	Hemicellulose	0	0	0	0	0	16.4066	0	0	0	0	0	0	0	0	0	75.8347	0	0	0	0	0	0	0	0	0	0	0	0	0	46.6682	76.4491	0	0	0	0	0	0	0	0	0	0	0	0	0	0	0	0
GH102	Peptidoglycan lytic transglycosylase	Cell Wall	0	189.377	580.058	352.971	2195.95	4313.92	5386.67	3144.99	3159.99	3495.41	3109.87	3033.46	2450.77	3850.09	3615.23	2884.54	532.363	727.21	1766.25	1202.83	3627.98	3278.91	2110.93	3572.46	2808.22	2480.24	2397.02	2555.13	3404.7	3880.36	2906.34	4094.73	4740.73	1125.87	3215.06	0	3176.6	2003.98	3927.18	4836.12	2583.72	6169.35	6377.03	4216.31	3211.71	4449.41	3631.16
GH103	Peptidoglycan lytic transglycosylase	Cell Wall	455.581	218.598	1031.81	688	2186.63	5323.49	5684.89	4015.13	3455.67	3709.78	4458.96	3899.12	4779.13	4503.14	4066.57	4155.23	1636.41	925.729	3735.14	2270.04	5249.8	4499.91	3477.17	4586.23	3093.51	3145.47	3606.86	6020.39	4919.04	5733.11	4407.63	4003.35	2289.61	2320.94	3961.88	0	4387.35	2956.96	5739.34	4798.45	4845.39	6232.37	9357.02	3765.76	4850.75	8263.01	3901.79
GH104	Peptidoglycan lytic transglycosylase	Cell Wall	0	0	48.0851	0	790.31	429.578	530.297	756.874	194.433	464.632	208.13	100.265	185.998	441.258	321.49	107.303	212.779	0	1803.62	359.327	413.774	31.1885	0	225.689	0	137.478	83.6476	83.4824	246.866	47.6761	0	261.309	0	255.786	0	0	859.903	920.66	805.122	76.147	335.099	102.313	621.561	179.106	0	0	0
GH105	Unsaturated rhamnogalacturonyl hydrolase	Pectin	3025.28	4999.44	3442.48	3282.59	7053.82	4982.25	5414.29	5929.65	5807.66	5465.52	7025.28	5278.1	4218.54	6324.57	4704.13	4039.06	3452.04	4888.5	3717.59	3930.66	7647.79	7464.51	9016.37	7822.9	8469.27	7960.82	7790.29	7001.14	6471.79	6141.7	4684.22	6897.57	4583.39	6275.4	2671.29	0	8207.72	6434.2	8027.73	4680.43	6873.79	7477.11	6766.28	8511.57	5870.15	8273.2	4685.82
GH106	Alpha-L-rhamnosidase	Pectin	194.01	331.437	313.147	316.602	1918.41	1940.64	1747.18	1811.41	1745.21	1634.89	1781.02	1291.75	2485.79	1773.08	2471.87	1829.76	854.544	611.696	860.598	1416.98	3182.66	2741.05	2681.71	2640.27	2138.21	2758.19	2095.78	1910.83	2789.87	2412.64	1766.8	2106.51	1129.73	1830.31	1327.27	0	1575.68	1879.16	2663.68	1790.48	3403.9	2504.5	2186.9	3515.46	1183.89	1604.95	1395.95
GH108	N-acetylmuramidase	Chitin	0	0	616.34	183.877	1361.69	2733.22	2005.71	1235.35	1843.45	3238.53	2236.07	2196.97	752.063	1796.37	1999.11	1573.05	542.685	690.449	1084.3	902.137	2484.62	1690.74	2171.23	2221.46	2090.69	1796.18	2211.97	2404.43	2344.95	1779.16	1251.73	2286	0	427.994	481.745	0	198.234	39.8251	789.375	1003.28	1993.96	2757.58	1541.18	970.423	127.621	1330.94	802.728
GH109	Alpha-N-acetylgalactosaminidase	Glycoprotein	5045.96	3848.48	5581.79	5893.43	7656.28	10417.3	8470.67	9129.46	10409	8830.45	8983.87	9964.57	13241.6	11193.9	12805.8	15504	5094.8	4102.25	10998	5749.24	15391.6	10719.6	9219.64	10400.9	9168.13	8601.5	8688.52	10301.9	9802.76	14446.5	14473.2	11092.6	2121.68	3614.37	4638.37	6354.49	5727.92	7128.78	3988.96	5629.72	5241.1	6710.86	5314.83	3431.11	8676.98	7475.97	8834.67
GH113	Mannan endo-Beta-1,4-mannosidase	Hemicellulose	0	0	0	0	0	67.9395	98.2841	79.4097	0	0	0	55.0805	386.48	264.346	0	585.632	95.9108	111.958	0	0	63.1264	309.48	224.104	123.492	289.476	103.285	209.656	446.832	368.447	331.432	382.928	169.535	0	0	0	0	0	0	64.2033	13.7445	0	0	0	0	0	0	0
GH114	Endo-alpha-1,4-polygalactosaminidase	Polysaccharide	5219.01	5007.57	5750.77	4826.67	2744.08	1807.45	2227.79	2811.11	2326.31	2891.1	2521.45	3036.56	2493.8	1305.62	2827.91	2352.7	5355.01	4347.29	2749.52	4275.46	1550.18	1786.58	1716.24	2520.44	2190.19	2126.07	2135.1	2541.15	2292.52	1882.45	1871.61	1922.37	3709.54	7122.32	3235.87	955.904	4695.41	2996.15	2614.7	3894.84	5080.74	1822.19	1626.14	2072.09	4029.94	2503.06	5109.02
GH115	Xylan alpha-1,2-glucuronidase	Hemicellulose	1121.08	1539.43	1044.2	1377.93	1931.08	1728.73	1927.59	2122.98	2252.76	2220.88	2244.72	2111.85	1538.69	2263.45	2033.2	1513.87	678.161	1629.4	580.051	1001.13	2045.08	2357.41	2418.82	1852.01	3059.51	2567.13	2356.88	2206.94	1871.16	2072.75	2251.98	2171.64	535.106	809.684	459.388	0	1298.55	1422.41	2656.68	976.954	2494.51	2555.96	1820.95	3141.24	1418.59	1314.58	1476.84
GH116	Beta-glucosidase	Cellulose	0	0	0	0	0	94.5454	41.5679	0	51.2274	0	0	0	141.161	116.018	144.59	104.365	0	0	136.477	0	131.286	87.7402	0	193.396	0	0	28.046	193.387	94.3049	136.52	143.144	154.882	0	0	0	0	0	800.766	0	37.9683	0	0	0	0	0	0	0
GH120	Beta-xylosidase	Hemicellulose	0	135.499	0	0	0	207.422	470.43	0	159.081	0	99.167	0	243.374	128.512	0	209.459	0	0	0	0	74.7296	60.2943	0	0	0	0	0	0	0	300.612	0	246.061	0	0	914.359	0	0	570.697	0	280.91	0	0	0	0	665.117	0	0
GH125	Exo-alpha-1,6-mannosidase	Oligosaccharide	4002.88	4190.74	3811.18	4170.89	4206.05	3129.75	2331.59	2919.23	4183.11	3763.02	4445.84	6134.86	1922.92	2962.42	3179.17	2180.52	2768.19	4045.47	2007.31	3950.2	2706.99	3013.45	3684.53	2786.06	3729.29	3201.59	3418.9	2659.29	3736.59	3699.1	3148.44	3506.32	2884.09	4235.36	1632.29	0	3655.24	2233.9	2324.8	2375.08	3704.9	2736.05	3781.36	3270	2268.37	1988.04	2162.87
GH127	Alpha-L-arabinofuranosidase	Hemicellulose	3182.26	1640.97	3202.83	2911.84	2667.06	3238.21	3567.19	2970.21	3724.22	3828.74	3156.3	3248.2	3200.74	2449.43	3894.99	4015.6	4604.06	2595.37	3393.86	3941	3898.67	3586.99	3855.88	3405.74	2211.08	3191.94	3476.96	3051.28	4313.79	3344.3	4208.21	3641.54	1375.61	2335.63	3258.12	2752.64	1771.2	1881.82	1359.03	3120.38	3550.21	2687.06	2096.07	1905.2	2296.24	4030.47	3253.9
GH128	Beta-1,3-glucanase	Polysaccharide	4313.56	6929.16	5702.95	4800.36	3561.85	512.181	190.49	585.004	1691.78	731.846	1179.21	1340.68	732.948	496.857	410.339	504.5	2537.67	4747.23	1379.4	4582.26	769.497	1366.06	3128.73	980.434	1962.5	2174.26	1946.14	853.675	837.687	1111.89	1085.62	1133.73	3998.37	5082.76	2176.53	3190.82	3232.29	3176.37	2377.59	2294.91	3181.47	2462.06	1850.78	1799.98	2344.02	2265.72	1363.84
GH130	Beta-1,4-mannosylglucose phosphorylase	Polysaccharide	1765.41	520.989	1758.03	2245.35	3597.08	8642.21	6691.49	5520.07	6075.9	6743.22	6531.19	8089.85	7581.51	7720.1	9169.91	8863.89	2993.55	1812.69	1527.85	4467.99	6125.39	6040.04	6774.48	7218.49	6143.49	5261.46	5473.12	6203.57	8181.22	8183.18	10791	7806.32	6751.77	2434.36	3801.37	0	6622.09	2039.8	6212.71	6202.43	6948.05	7216.02	8404.26	8437.51	7950.32	13138.2	11914
GH131	Exo-beta-1,3/1,6-glucanase	Cellulose	2669.53	4084.1	2868.96	2961.33	2282.06	242.042	131.882	614.588	1219.98	479.89	1173.56	1102.97	49.0327	127.085	199.71	33.1037	1595.08	3206.95	1171.74	2093.54	758.162	883.898	1211.15	549.277	1177.43	1464.39	1001.9	521.754	427.162	399.188	471.899	753.076	943.727	1770.94	179.934	0	931.062	642.369	492.313	477.467	1136.34	0	0	233.695	221.222	0	705.583
GH133	Amylo-alpha-1,6-glucosidase	Glycogen	0	0	0	27.7626	179.208	202.011	79.5308	155.877	87.3411	461.892	293.606	244.549	141.835	384.704	276.685	221.382	0	0	0	0	258.424	306.118	313.147	202.688	0	177.009	107.918	139.486	169.348	283.281	0	500.92	0	0	0	0	0	68.7295	0	189.692	284.22	0	387.262	0	363.361	518.904	0
GH134	Mannan endo-Beta-1,4-mannosidase	Hemicellulose	0	0	0	0	0	0	0	0	0	0	0	0	0	0	0	0	0	0	0	0	0	0	0	179.873	188.111	0	0	0	0	0	0	0	0	0	0	0	0	0	0	0	0	0	0	0	0	0	0
GH135	Alpha-1,4-galactosaminogalactan hydrolase	Cell wall	4010.69	4112.66	3158.22	3968.46	2394.35	368.523	62.0935	521.238	1477.54	191.648	958.172	1240.44	97.9674	163.469	0	0	886.559	3166.57	761.894	2282.55	269.749	699.685	1067.06	510.817	569.954	1446.81	1046.93	206.413	452.815	497.513	254.745	499.513	3285.67	1556.45	531.545	0	1323.76	1387.51	571.249	840.305	1092.19	480.816	472.431	758.766	369.279	733.108	601.825
GH137	Alpha-L-arabinofuranosidase	Hemicellulose	0	0	0	47.1405	0	335.928	266.379	102.86	294.302	283.453	301.192	389.69	403.479	632.979	177.793	219.703	94.3246	0	97.8275	0	468.259	562.033	613.987	514.777	368.041	269.477	539.517	520.784	490.79	134.54	335.099	501.489	0	0	0	0	0	70.5146	224.344	176.248	709.191	348.365	60.9633	496.115	543.76	0	341.189
GH141	Endo-Beta-1,4-xylanase	Hemicellulose	442.406	485.336	232.944	277.458	472.077	801.968	465.533	724.151	667.214	563.078	800.601	775.606	628.785	1257.95	1212.56	694.128	801.341	469.743	121.206	593.247	1574.7	1441.01	1572.24	1760.99	1572.14	1236.28	1349.11	1120.12	1034.29	1084.25	1487.11	731.26	0	458.518	110.257	0	332.749	167.734	499.927	241.635	745.661	758.375	239.502	575.519	1093.85	0	232.172
GH142	Alpha-L-arabinofuranosidase	Hemicellulose	919.476	1458.27	1060.66	1033.31	1275.17	637.761	290.496	507.488	738.886	427.916	821.941	615.965	382.439	801.046	437.281	299.853	663.424	1687.98	1353.63	296.844	950.708	1307.09	1634.79	1010.2	1150.05	1283.69	1064.16	829.028	993.311	1062.37	636.245	959.51	1054.05	2125.93	675.451	224.067	582.745	661.804	1008.51	652.91	1533.65	1500.29	1883.33	2265.06	783.934	1025.41	1010.04
GH144	Endo-beta-1,2-glucanase	Polysaccharide	0	0	219.433	393.76	920.908	1815.73	958.832	718.833	1823.24	1348.35	1832.6	1958.22	1730.17	1643.88	1691.69	1899.19	1405.19	567.586	2411.64	913.026	2219.81	2428.44	2277.61	2306.39	1922.11	1552.55	2246.16	3210.68	1988.96	2127.48	2271.81	1721.8	878.478	751.057	884.281	1849.73	1131.74	270.875	1284.93	1401.4	1588.33	3090.76	1633.9	2496.66	1506.02	1277.53	1355.07
GH145	L-Rhα-alpha-1,4-GlcA alpha-L-rhamnohydrolase	Oligosaccharide	314.98	1178.31	1618.66	969.79	1210.52	629.235	685.174	997.057	835.722	1210.95	1296.03	1162.11	326.466	1038.38	767.419	278.777	278.851	1204.7	842.639	1078.3	1290.52	1393.17	1784.68	935.7	1253.88	1501.81	1645.78	853.675	972.05	928.568	599.643	1048.96	240.65	954.145	239.347	0	1132.22	1233.81	1043.75	641.047	1045.21	1135.94	676.444	1016.76	256.531	350.759	0
GH146	Alpha-L-arabinofuranosidase	Hemicellulose	401.682	249.928	1063.45	784.926	2177.19	3317.67	2515.56	2119.74	3048.34	3574.79	2862.5	3250.56	1321.4	3035.15	3576.99	2786.18	1243.55	1061.22	2401.83	1668.07	2625.64	3240.07	3413.3	3670.49	3239.59	3472.52	3249.32	3404.65	3084.12	2905.14	2995.44	3254.31	1474.31	872.325	1279.94	0	2248.52	1435.38	1425.47	1525.26	1545.55	1943.96	1310.94	2401.54	1075.5	0	1288.27
GH147	Beta-galactosidase	Pectin	0	0	0	38.7051	258.011	306.942	138.292	19.9547	473.565	467.182	426.917	353.619	361.577	396.627	176.381	118.498	0	0	0	34.6475	559.068	676.423	579.956	246.613	270.425	622.579	496.446	179.558	444.941	483.44	399.854	638.133	0	162.896	0	0	151.781	89.7871	0	69.9245	204.673	0	71.4631	312.059	161.628	0	0
GH154	Beta-glucuronidase	Polysaccharide	2196.78	3674	3337.91	2398	3500.37	1394.99	1043.19	1647.46	2677.65	2119.23	2359.94	2209.78	811.306	1971.03	982.986	834.041	3506.2	3867.34	4472.36	2304	2738.84	2640.66	3448.96	1648.69	3689.67	3656.58	3375.49	2331	2132.95	2110.4	1516.41	2048.74	2362.89	2561.34	1163.93	1935.73	1956.23	1936.39	1703.35	1208.61	2537.09	1655.01	903.115	2554.6	1357.53	1782.69	1575.13
GH158	Endo-beta-1,3-glucanase	Polysaccharide	381.834	87.5631	182.723	397.704	552.872	668.795	582.13	264.572	737.426	706.637	560.581	567.899	463.572	754.168	964.36	732.871	193.643	171.888	783.513	185.373	875.049	1022.45	667.251	480.474	294.36	513.647	669.694	428.251	1254.02	1328.48	727.245	706.023	691.841	0	615.717	0	319.035	220.396	18.6545	558.801	558.599	0	0	214.87	557.52	0	189.875
PL1	Pectate lyase	Pectin	190.126	197.102	152.534	235.748	136.396	6.99141	66.0449	0	304.044	436.741	254.156	60.5181	539.853	162.846	0	364.415	0	515.74	183.565	277.59	238.734	294.309	114.701	213.644	585.202	259.869	591.953	575.675	167.323	752.662	0	257.985	209.49	153.284	0	0	0	226.06	0	48.9129	139.687	0	181.691	227.889	0	0	0
PL1_2	Pectate lyase	Pectin	935.387	1133.72	319.61	801.813	2731.1	2158.52	2189.19	2207.9	2663.08	3061.58	3665.17	2676.26	3446.7	2984.87	2347.29	1858.01	837.216	1311.97	739.926	942.813	3640.08	4185.64	5286.08	3484.73	2222.46	3434.01	4389.31	2514.55	3944.07	4405.06	4788.06	3528.75	0	2886.32	398.291	0	1225.06	886.131	1798.94	907.131	2230.27	1693.15	1382.96	2876.07	1379.92	928.839	1214.78
PL1_3	Pectate lyase	Pectin	0	0	0	0	0	0	0	0	0	0	0	0	0	0	0	0	0	52.6246	0	0	0	0	0	0	0	0	25.2325	672.966	0	0	0	0	0	0	0	0	0	0	0	0	0	0	0	0	0	0	0
PL1_4	Pectate lyase	Pectin	2824.54	4247.38	3391.04	3180.72	2421.81	465.424	112.16	387.822	1083.85	496.71	735.989	1463.85	77.2406	212.738	762.066	188.137	2081.54	4804.22	1233.03	2896.61	238.092	887.236	577.442	1169.91	1369.02	1826.34	1080.87	632.958	1243.85	674.177	825.418	374.623	1514.91	1440.5	716.766	0	814.344	1862.3	645.397	134.824	598.411	0	307.273	330.74	568.566	212.046	0
PL1_5	Pectate lyase	Pectin	0	0	0	67.8024	0	0	129.035	0	0	0	0	0	478.368	95.3344	0	147.948	0	0	0	0	80.2628	55.6697	0	0	0	0	50.6802	261.468	331.887	501.521	716.793	90.3519	1018.11	0	507.53	0	0	184.2	0	329.065	142.148	0	312.308	0	655.585	0	265.2
PL1_6	Pectate lyase	Pectin	0	0	228.167	39.8352	2455.24	1563.61	856.866	3218.61	1547.17	1302.14	1829.48	864.44	208.797	695.554	1076.21	105.18	650.387	111.174	1783.3	836.649	1622.55	1444.9	1041.21	1980.97	1558.64	1647.36	1816.49	1086.18	629.479	495.265	219.749	796.644	1481.08	1609.68	1648.49	0	1501.57	2122.11	1105.71	897.548	496.047	228.67	875.636	0	0	0	0
PL1_7	Pectate lyase	Pectin	2226.14	3426.64	764.179	1395.27	557.029	170.535	0	401.551	708.984	241.266	209.014	404.713	57.8189	138.537	0	33.1106	1557.25	1951.6	2178.54	1393.75	701.895	590.354	647.974	517.282	438.959	1166.66	524.029	565.823	645.441	404.229	648.939	199.469	1668.13	1161.56	674.021	0	1018.21	365.078	259.776	318.263	833.145	300.599	0	640.261	576.113	1539.96	507.566
PL1_9	Pectate lyase	Pectin	1230.04	1340.6	1342.55	1148.52	546.68	127.273	0	122.731	314.546	135.566	208.062	373.301	93.5453	129.527	287.209	60.096	946.864	1166.58	364.937	858.585	304.892	291.312	695.066	440.763	600.135	571.541	578.542	211.161	416.048	314.204	381.718	453.548	0	0	249.629	0	354.916	0	0	0	0	0	0	0	0	0	0
PL1_10	Pectate lyase	Pectin	1463.49	1877.47	1000.1	1073.09	562.874	62.6687	97.4565	232.894	359.013	102.143	412.804	524.354	0	42.8449	153.673	56.0831	184.513	880.057	405.9	1208.03	303.977	257.57	552.581	228.622	704.505	204.39	641.837	112.314	214.978	264.889	306.84	376.817	87.2246	536.185	0	0	591.478	362.802	212.3	63.0724	191.237	0	330.59	0	215.416	0	166.422
PL1_11	Pectate lyase	Pectin	0	0	0	0	0	0	0	0	0	0	0	0	0	0	0	0	0	0	82.8378	0	0	11.1425	0	0	0	0	0	566.6	0	0	0	0	0	0	0	0	0	0	0	0	0	0	0	0	0	0	0
PL1_13	Pectate lyase	Pectin	0	0	0	0	0	40.31	26.2606	46.6919	0	0	0	0	0	26.1316	0	0	0	0	0	0	0	0	0	0	0	0	0	0	0	0	0	0	0	0	0	0	0	0	0	0	0	0	0	0	0	0	0
PL2_1	Pectate lyase	Pectin	0	0	40.9296	0	0	0	0	0	0	0	0	0	0	0	0	0	0	0	83.4265	0	0	0	0	0	0	0	0	0	0	0	0	0	0	0	0	0	0	0	0	0	0	0	0	0	0	0	0
PL3	Pectate lyase	Pectin	272.31	0	199.626	1076.6	365.956	0	75.5691	0	328.159	0	0	176.082	0	122.596	0	0	392.057	321.442	0	0	0	24.3524	0	0	313.327	0	0	211.504	0	169.078	282.634	220.689	0	0	0	0	0	0	0	0	0	0	0	0	0	0	0
PL3_1	Pectate lyase	Pectin	0	0	0	0	0	0	0	0	0	0	0	0	0	0	0	0	0	91.4313	0	0	0	0	0	0	25.9267	0	8.94749	141.479	0	0	0	0	0	0	0	0	0	0	0	0	0	0	0	0	0	0	0
PL3_2	Pectate lyase	Pectin	3931.88	5447.82	4163.41	4859.33	2298.9	518.397	143.712	302.956	1610.53	261.77	354.457	1095.78	286.892	265.024	220.072	393.703	2408.11	4781.81	1876.38	3384.48	766.432	746.786	1309.27	819.332	2746.57	1577.57	2213.93	1152.41	587.89	1140.74	1015.73	901.67	2741.87	1778.93	153.891	0	958.187	797.094	429.918	22.2584	412.441	0	582.739	440.653	122.871	0	0
PL3_4	Pectate lyase	Pectin	0	0	0	0	0	0	127.075	0	0	0	0	0	0	0	0	48.8209	0	0	0	0	0	0	0	0	0	0	0	0	0	234.441	228.887	0	0	0	318.357	0	0	271.458	0	364.539	0	0	0	0	329.552	0	197.558
PL3_5	Pectate lyase	Pectin	452.726	210.052	302.793	502.476	196.496	0	0	0	116.191	0	96.0812	102.424	0	0	0	0	195.474	373.955	0	0	0	0	0	0	0	170.379	112.065	208.178	0	0	0	0	0	0	0	0	0	0	0	0	0	0	0	0	0	0	0
PL4	Rhamnogalacturonan endolyase	Pectin	0	0	0	0	0	26.3834	78.2477	0	0	0	0	0	63.268	254.449	0	28.0938	0	72.8128	0	0	120.588	47.1211	171.456	114.239	120.183	115.487	55.8551	19.2004	124.606	0	75.7631	79.4617	0	0	0	0	0	0	0	0	151.905	91.5177	0	246.535	151.318	0	0
PL4_1	Rhamnogalacturonan endolyase	Pectin	1389.32	1537.38	1066.73	1261.29	1470.02	447.881	310.444	660.609	597.141	330.505	374.986	547.284	291.879	219.761	294.37	53.4876	1067	1429.02	235.153	1152.96	542.696	652.908	872.807	395.632	848.757	537.823	386.871	143.121	107.173	117.393	330.061	529.627	1700.05	694.825	669.492	0	1504.27	1138.75	1028.64	441.09	642.533	360.329	366.576	484.707	704.268	1099.26	450.225
PL4_2	Rhamnogalacturonan endolyase	Pectin	0	0	0	0	0	0	40.5914	0	0	24.4937	0	0	0	72.4622	0	24.2842	0	0	0	0	0	0	0	0	0	0	0	0	0	0	0	0	0	0	0	0	0	0	0	0	0	0	0	0	0	0	0
PL4_3	Rhamnogalacturonan endolyase	Pectin	661.526	313.665	667.978	447.045	627.485	116.548	0	165.827	336.612	85.7035	241.884	134.942	43.3016	18.7749	176.214	57.3321	212.873	946.844	0	0	156.581	201.823	326.618	29.4827	0	477.264	363.449	129.871	230.407	131.654	143.341	295.483	185.222	399.3	117.136	0	559.949	349.659	200.161	73.8714	194.354	121.445	309.606	366.448	228.191	0	0
PL4_4	Rhamnogalacturonan endolyase	Pectin	0	0	0	0	0	0	0	0	0	0	0	0	0	0	0	0	0	0	0	0	0	0	0	0	0	0	0	0	0	0	0	0	0	0	0	0	0	63.2747	0	0	0	0	0	0	0	0	0
PL4_5	Rhamnogalacturonan endolyase	Pectin	717.329	1066.29	752.115	859.605	566.822	120.472	41.563	0	244.732	84.6539	229.967	301.262	0	69.374	127.921	0	434.417	911.092	244.819	710.569	150.558	219.395	0	166.13	413.662	346.968	312.789	69.0431	190.859	0	154.077	280.634	206.948	321.545	65.0115	0	740.763	427.093	375.451	97.9865	298.573	0	0	160.481	305.101	141.483	169.524
PL9	Pectate lyase	Pectin	0	0	96.093	0	3042.11	1637.71	1847.47	3072.04	1435.93	1655.86	2066.91	1268.25	189.592	1525.03	1569.5	118.472	0	84.0068	99.0659	243.384	2096.59	793.604	881.43	1384.95	709.854	924.345	721.12	489.015	884.29	0	0	519.09	0	1213.79	612.822	0	2857.61	2647.11	3362.58	877.551	921.39	2526.58	1380.91	752.89	0	0	642.957
PL9_1	Pectate lyase	Pectin	0	0	180.092	42.1004	164.986	97.0134	109.27	329.253	204.539	91.5377	290.624	0	457.135	107.918	0	77.3541	0	0	183.427	0	138.458	173.74	215.689	18.7041	72.9029	153.333	74.1711	236.426	108.565	127.009	249.382	155.532	0	497.223	383.934	2268.5	23.8244	169.297	148.293	309.517	253.931	91.5982	491.108	389.426	0	0	317.273
PL9_2	Pectate lyase	Pectin	150.385	0	322.374	58.9021	1215.44	1035.45	572.477	1503.95	312.542	787.812	698.791	391.151	575.434	985.796	821.528	700.906	362.825	293.179	430.915	312.91	619.851	546.67	500.324	282.656	1331.41	800.429	821.018	833.216	66.122	0	36.1169	1505.75	819.951	561.898	1005.34	0	2181.21	1137.23	1764.24	172.039	184.349	576.221	1372.22	1216.55	0	0	0
PL9_3	Pectate lyase	Pectin	0	879.28	290.085	0	411.494	0	0	0	0	93.5864	246.717	236.101	46.5782	0	0	40.0694	623.663	939.098	0	623.967	347.854	0	348.639	250.891	392.05	396.346	214.549	221.15	255.836	106.564	397.021	316.289	925.728	234.447	290.879	1422.77	0	107.365	66.4635	88.7639	0	0	490.64	0	303.916	184.005	175.658
PL10	Pectate lyase	Pectin	0	0	0	0	0	0	0	0	0	0	0	0	0	0	0	0	0	0	0	0	0	7.00028	145.785	95.3909	0	0	0	134.8	0	0	0	0	0	0	0	0	0	0	0	0	0	0	0	0	0	0	0
PL10_1	Pectate lyase	Pectin	0	0	163.217	113.718	1702.79	1412.18	1609.91	2046.79	1153.07	1773.11	1506.48	1084.12	483.626	1428.79	1290.05	731.133	791.507	174.241	178.882	413.133	2791.4	3345.33	3193.13	3301.06	3652.45	1792.76	3027.69	2731.46	2177.26	1676.32	2458.74	1753.47	681.411	1372.56	419.508	0	1831.57	645.634	1306.29	566.581	1211.76	1058.06	468.838	1079.19	801.573	1332.32	631.904
PL10_2	Pectate lyase	Pectin	0	0	0	0	85.9668	235.778	345.458	150.747	200.794	195.619	0	30.2038	266.415	230.031	329.864	124.301	86.1929	0	0	0	356.794	1142.51	262.723	905.819	490.025	248.981	356.463	965.274	162.631	252.235	648.762	170.816	0	0	83.802	0	379.797	52.6345	60.4958	115.244	68.1757	0	0	0	0	0	0
PL10_3	Pectate lyase	Pectin	0	0	0	0	0	0	0	0	0	0	0	0	0	0	0	0	0	0	0	0	0	0	0	13.0155	0	0	0	0	0	0	0	0	0	0	0	0	0	0	0	0	0	0	0	0	0	0	0
PL11	Rhamnogalacturonan endolyase	Pectin	0	0	430.86	538.851	1089.85	599.459	945.679	1187.84	894.316	923.853	947.21	999.171	874.561	632.281	453.595	644.323	1835.47	574.837	1917.85	1042.07	1619.29	1617.77	1404.09	1341.79	1354.56	1670.37	1684.4	1595.33	951.816	1220.45	1446.74	432.941	1102.93	866.083	372.44	0	1071.37	790.215	864.009	812.836	768.296	1263.43	0	426.963	598.941	0	467.128
PL11_1	Rhamnogalacturonan endolyase	Pectin	0	0	175.937	121.384	401.521	539.389	481.174	539.592	726.635	984.201	867.865	821.3	613.239	811.643	576.562	327.633	1144.91	531.028	781.188	1048.97	1124.05	1151.65	1242.98	1140.03	1182.03	1111.47	1118.57	1164.84	1523.31	724.032	853.082	1286.06	1072.64	374.979	0	0	513.162	102.407	337.159	211.925	993.753	877.664	451.311	504.179	852.866	1057.28	0
PL11_2	Rhamnogalacturonan endolyase	Pectin	0	73.8694	0	112.987	25.4219	0	0	0	0	0	0	0	47.3686	0	0	0	79.0326	41.8174	71.9212	0	61.9039	28.9744	0	123.506	0	29.612	120.021	172.971	0	0	0	0	0	0	0	0	0	0	0	0	0	0	0	0	0	0	0
PL22	Oligogalacturonate lyase	Pectin	0	0	106.993	0	344.192	172.402	353.674	603.974	400.885	547.765	115.608	405.525	248.921	749.184	381.096	363.306	0	0	59.8944	0	305.75	260.933	468.801	128.213	135.936	271.652	0	0	252.47	356.604	0	283.382	0	422.351	120.3	0	281.311	438.351	571.128	231.17	929.145	204.687	0	917.946	79.5123	440.744	0
PL22_1	Oligogalacturonate lyase	Pectin	0	0	0	0	0	0	0	0	0	0	0	0	0	0	0	0	0	0	0	0	0	0	0	0	0	0	0	0	0	0	0	0	0	0	0	0	0	0	0	0	0	0	0	0	0	0	0
PL22_2	Oligogalacturonate lyase	Pectin	78.7095	74.1794	124.582	245.35	1377.21	1267.21	1296.49	1790.03	1305.98	1253.49	979.708	1098.85	707.363	1236.8	1478.02	686.338	232.137	448.014	72.192	601.646	1506.08	1794.39	1912.52	1419.41	2035.12	1547.14	1219.82	799.677	1833.5	1549.14	1142.29	1816.57	2065.07	1053.13	422.748	0	2199.7	808.789	2312.63	463.825	1539.14	1488.88	1045.36	840.43	1561.78	1960.04	841.845
PL26	Rhamnogalacturonan exolyase	Pectin	783.893	978.515	567.557	804.717	1748.33	876.97	850.144	1268.68	1143.17	957.14	1206.69	958.945	0	900.359	1202.57	342.126	515.981	1323.55	537.077	1262.56	1775.25	1259.24	1441.96	1358.72	2343.07	1610.52	1426.82	1341.53	1105.97	704.353	1387.04	902.322	2181.31	699.906	1013.75	1458.99	2031.43	939.433	1977.4	868.24	954.627	2037.66	1567.93	1462.05	875.315	1426.11	383.254
[truncated: 17 more columns]
