# Supplementary material for: Plant litter chemistry and associated changes in microbial decomposition under drought
Source: mBio. 2026 Apr 29;17(6):e00438-26. doi: 10.1128/mbio.00438-26 (PMC13251422; doi:10.1128/mbio.00438-26)
Supplement: File S7 — Sample labels. [file mbio.00438-26-s0007.xlsx]

## Sheet: metagenomics
id	veg	prec	samp	time
T047R_1	shrub	red	1dry	T1
T022X_1	grass	amb	1dry	T1
T327X_1	shrub	amb	2wet	T2
T346X_1	shrub	amb	2wet	T2
T38X_1	grass	amb	2wet	T2
T318X_1	grass	amb	2wet	T2
T05R_1	grass	red	1dry	T1
T014R_1	grass	red	1dry	T1
T04X_1	grass	amb	1dry	T1
T025R_1	shrub	red	1dry	T1
T035R_1	shrub	red	1dry	T1
T027X_1	shrub	amb	1dry	T1
T325R_1	shrub	red	2wet	T2
T35R_1	grass	red	2wet	T2
T37R_1	grass	red	2wet	T2
T34X_1	grass	amb	2wet	T2
T345R_1	shrub	red	2wet	T2
T320R_1	grass	red	2wet	T2
T520R_1	grass	red	3dry	T3
T514R_1	grass	red	3dry	T3
T57R_1	grass	red	3dry	T3
T547R_1	shrub	red	3dry	T3
T58X_1	grass	amb	3dry	T3
T546X_1	shrub	amb	3dry	T3
T622X_1	grass	amb	4wet	T4
T647R_1	shrub	red	4wet	T4
T627X_1	shrub	amb	4wet	T4
T648X_1	shrub	amb	4wet	T4
T625R_1	shrub	red	4wet	T4
T618X_1	grass	amb	4wet	T4
T046X_1	shrub	amb	1dry	T1
T045R_1	shrub	red	1dry	T1
T08X_1	grass	amb	1dry	T1
T018X_1	grass	amb	1dry	T1
T348X_1	shrub	amb	2wet	T2
T332X_1	shrub	amb	2wet	T2
T322X_1	grass	amb	2wet	T2
T314R_1	grass	red	2wet	T2
T525R_1	shrub	red	3dry	T3
T548X_1	shrub	amb	3dry	T3
T55R_1	grass	red	3dry	T3
T527X_1	shrub	amb	3dry	T3
T545R_1	shrub	red	3dry	T3
T54X_1	grass	amb	3dry	T3
T532X_1	shrub	amb	3dry	T3
T522X_1	grass	amb	3dry	T3
T68X_1	grass	amb	4wet	T4
T620R_1	grass	red	4wet	T4
T614R_1	grass	red	4wet	T4
T635R_1	shrub	red	4wet	T4
T67R_1	grass	red	4wet	T4
T646X_1	shrub	amb	4wet	T4
T632X_1	shrub	amb	4wet	T4
T65R_1	grass	red	4wet	T4
T048X_1	shrub	amb	1dry	T1
T07R_1	grass	red	1dry	T1
T347R_1	shrub	red	2wet	T2
T335R_1	shrub	red	2wet	T2
T535R_1	shrub	red	3dry	T3
T518X_1	grass	amb	3dry	T3
T64X_1	grass	amb	4wet	T4
T645R_1	shrub	red	4wet	T4
T032X_1	shrub	amb	1dry	T1
T020R_1	grass	red	1dry	T1
T047R_2	shrub	red	1dry	T1
T022X_2	grass	amb	1dry	T1
T327X_2	shrub	amb	2wet	T2
T346X_2	shrub	amb	2wet	T2
T38X_2	grass	amb	2wet	T2
T318X_2	grass	amb	2wet	T2
T05R_2	grass	red	1dry	T1
T014R_2	grass	red	1dry	T1
T04X_2	grass	amb	1dry	T1
T027X_2	shrub	amb	1dry	T1
T35R_2	grass	red	2wet	T2
T37R_2	grass	red	2wet	T2
T345R_2	shrub	red	2wet	T2
T520R_2	grass	red	3dry	T3
T57R_2	grass	red	3dry	T3
T547R_2	shrub	red	3dry	T3
T58X_2	grass	amb	3dry	T3
T546X_2	shrub	amb	3dry	T3
T622X_2	grass	amb	4wet	T4
T647R_2	shrub	red	4wet	T4
T627X_2	shrub	amb	4wet	T4
T648X_2	shrub	amb	4wet	T4
T618X_2	grass	amb	4wet	T4
T046X_2	shrub	amb	1dry	T1
T045R_2	shrub	red	1dry	T1
T08X_2	grass	amb	1dry	T1
T018X_2	grass	amb	1dry	T1
T348X_2	shrub	amb	2wet	T2
T332X_2	shrub	amb	2wet	T2
T322X_2	grass	amb	2wet	T2
T314R_2	grass	red	2wet	T2
T525R_2	shrub	red	3dry	T3
T548X_2	shrub	amb	3dry	T3
T545R_2	shrub	red	3dry	T3
T532X_2	shrub	amb	3dry	T3
T68X_2	grass	amb	4wet	T4
T67R_2	grass	red	4wet	T4
T646X_2	shrub	amb	4wet	T4
T632X_2	shrub	amb	4wet	T4
T048X_2	shrub	amb	1dry	T1
T07R_2	grass	red	1dry	T1
T347R_2	shrub	red	2wet	T2
T335R_2	shrub	red	2wet	T2
T518X_2	grass	amb	3dry	T3
T645R_2	shrub	red	4wet	T4
T020R_2	grass	red	1dry	T1

## Sheet: ftir
id	veg	prec	samp
t0-4	grass	amb	T1
t0-8	grass	amb	T1
t0-18	grass	amb	T1
t0-22	grass	amb	T1
t0-5	grass	red	T1
t0-7	grass	red	T1
t0-14	grass	red	T1
t0-20	grass	red	T1
t0-27	shrub	amb	T1
t0-32	shrub	amb	T1
t0-46	shrub	amb	T1
t0-48	shrub	amb	T1
t0-25	shrub	red	T1
t0-35	shrub	red	T1
t0-45	shrub	red	T1
t0-47	shrub	red	T1
t3-4	grass	amb	T2
t3-8	grass	amb	T2
t3-18	grass	amb	T2
t3-22	grass	amb	T2
t3-5	grass	red	T2
t3-7	grass	red	T2
t3-14	grass	red	T2
t3-20	grass	red	T2
t3-27	shrub	amb	T2
t3-32	shrub	amb	T2
t3-46	shrub	amb	T2
t3-48	shrub	amb	T2
t3-25	shrub	red	T2
t3-35	shrub	red	T2
t3-45	shrub	red	T2
t3-47	shrub	red	T2
t5-4	grass	amb	T3
t5-8	grass	amb	T3
t5-18	grass	amb	T3
t5-22	grass	amb	T3
t5-5	grass	red	T3
t5-7	grass	red	T3
t5-14	grass	red	T3
t5-20	grass	red	T3
t5-27	shrub	amb	T3
t5-32	shrub	amb	T3
t5-46	shrub	amb	T3
t5-48	shrub	amb	T3
t5-25	shrub	red	T3
t5-35	shrub	red	T3
t5-45	shrub	red	T3
t5-47	shrub	red	T3
t6-4	grass	amb	T4
t6-8	grass	amb	T4
t6-18	grass	amb	T4
t6-22	grass	amb	T4
t6-5	grass	red	T4
t6-7	grass	red	T4
t6-14	grass	red	T4
t6-20	grass	red	T4
t6-27	shrub	amb	T4
t6-32	shrub	amb	T4
t6-46	shrub	amb	T4
t6-48	shrub	amb	T4
t6-25	shrub	red	T4
t6-35	shrub	red	T4
t6-45	shrub	red	T4
t6-47	shrub	red	T4

## Sheet: Descriptors 
Column heading	Descriptor and Units	Comment
id	metagenomics sequencing run id	In T020R_1, T047R_2, etc the "_1" and "_2" represents the two sample runs on the sequencer. In the first run, some samples were not sequenced deep enough so they repeated those samples. For assembly, we used both runs but for sample-level analysis we use the second run
id	ftir id	time-sampling id
veg	litter bags made from grass or shrub litter
prec	and from the precipitation treatments	amb- ambient precipitation, red- reduced
samp	sampling time points with season (dry vs wet)
time	sampling time points
